# Supplementary material for: High Transcriptional Activity and Diverse Functional Repertoires of Hundreds of Giant Viruses in a Coastal Marine System
Source: mSystems. 2021 Jul 13;6(4):e00293-21. doi: 10.1128/mSystems.00293-21 (PMC8407384; doi:10.1128/mSystems.00293-21)
Supplement: DATA SET S1 [file msystems.00293-21-sd001.xlsx]

## Sheet: Supplemental Data 1
Genome	Order	Family	Common names	source	num_genes_expressed	sum_TPM	mean_TPM	median_TPM	num_timepoints_expressed	proteins	percent_proteins	NCLDV_markers	mwt_day_night_pval	mwt_diff	overexpressed	Cor_Euk	Correlation_strength
ERX552333.20.dc.fa	Algavirales	AG_01	ERX552333.20.dc	cultivation-independent	136	573.267	35.8292	29.5757	16	211	64.455	['A32', 'mcp', 'PolB', 'VLTF3']	0.21049	-20.2884	NA	['Palpitomonas_bilix']	['0.823271887964499']
GVMAG-M-3300022925-12.fna	Algavirales	AG_01	GVMAG-M-3300022925-12	cultivation-independent	173	591.208	36.9505	36.2778	16	453	38.1898	['A32', 'mcp', 'SFII', 'PolB', 'VLTF3']	0.252273	-13.7622	NA	['Leptocylindrus_danicus']	['0.8777763444046']
ERX555961.17.dc.fa	Algavirales	AG_01	ERX555961.17.dc	cultivation-independent	41	39.0952	2.44345	1.73136	15	210	19.5238	['A32', 'mcp', 'SFII', 'PolB', 'VLTF3']	0.252273	-1.90844	NA	#N/A	#N/A
ERX556037.11.dc.fa	Algavirales	AG_01	ERX556037.11.dc	cultivation-independent	20	11.812	0.738249	0.368079	10	165	12.1212	['A32', 'mcp', 'SFII', 'PolB', 'VLTF3']	0.277102	-0.614462	NA	['Palpitomonas_bilix']	['0.87895393401902']
ERX556040.51.dc.fa	Algavirales	AG_01	ERX556040.51.dc	cultivation-independent	89	352.595	22.0372	20.584	16	150	59.3333	['A32', 'mcp', 'SFII', 'PolB', 'VLTF3']	0.299126	-9.36246	NA	#N/A	#N/A
GVMAG-S-403982-53.fna	Algavirales	AG_01	GVMAG-S-403982-53	cultivation-independent	184	789.885	49.3678	42.6313	16	280	65.7143	['A32', 'mcp', 'SFII', 'PolB', 'VLTF3']	0.351049	-28.2159	NA	#N/A	#N/A
ERX552309.9.dc.fa	Algavirales	AG_01	ERX552309.9.dc	cultivation-independent	28	19.0549	1.19093	1.17065	13	234	11.9658	['A32', 'mcp', 'SFII', 'PolB', 'VLTF3']	0.395708	-0.503705	NA	#N/A	#N/A
GVMAG-S-1037377-112.fna	Algavirales	AG_01	GVMAG-S-1037377-112	cultivation-independent	46	60.2085	3.76303	3.22163	16	241	19.0871	['A32', 'mcp', 'SFII', 'PolB', 'VLTF3']	0.469755	-0.527141	NA	#N/A	#N/A
ERX556034.40.dc.fa	Algavirales	AG_01	ERX556034.40.dc	cultivation-independent	74	140.752	8.797	6.80769	16	188	39.3617	['A32', 'mcp', 'SFII', 'PolB', 'VLTF3']	0.469755	-2.68882	NA	#N/A	#N/A
GVMAG-M-3300023087-9.fna	Algavirales	AG_01	GVMAG-M-3300023087-9	cultivation-independent	52	112.682	7.04265	5.55514	15	301	17.2757	['A32', 'mcp', 'SFII', 'PolB', 'VLTF3']	0.469755	-3.25105	NA	#N/A	#N/A
GVMAG-S-ERX556005-85.fna	Algavirales	AG_01	GVMAG-S-ERX556005-85	cultivation-independent	266	3577.25	223.578	195.372	16	313	84.984	['A32', 'mcp', 'SFII', 'PolB', 'VLTF3']	0.469755	-52.0333	NA	['Dinophysis_acuminata', 'Ostreococcus_RCC789']	['0.815980856249203', '0.817798050181799']
SRX802143.75.dc.fa	Algavirales	AG_01	SRX802143.75.dc	cultivation-independent	49	40.9035	2.55647	2.42919	15	165	29.697	['A32', 'mcp', 'PolB', 'VLTF3']	0.536014	-0.750754	NA	#N/A	#N/A
GVMAG-S-1074264-73.fna	Algavirales	AG_01	GVMAG-S-1074264-73	cultivation-independent	56	164.743	10.2965	11.5957	16	296	18.9189	['A32', 'mcp', 'SFII', 'PolB', 'VLTF3']	0.536014	-2.31767	NA	#N/A	#N/A
ERX556034.38.dc.fa	Algavirales	AG_01	ERX556034.38.dc	cultivation-independent	120	269.231	16.8269	16.5078	16	248	48.3871	['A32', 'mcp', 'SFII', 'PolB', 'VLTF3']	0.606469	0.680665	NA	['Brachypodium_distachyon']	['0.827800887689879']
ERX555907.107.dc.fa	Algavirales	AG_01	ERX555907.107.dc	cultivation-independent	228	4654.39	290.899	225.647	16	228	100	['A32', 'mcp', 'SFII', 'PolB', 'VLTF3']	0.606469	-24.1789	NA	['Dinophysis_acuminata', 'Ostreococcus_RCC789', 'Ostreococcus_RCC809']	['0.855868255282345', '0.857746337204191', '0.817046148222723']
ERX943717.70.dc.fa	Algavirales	AG_01	ERX943717.70.dc	cultivation-independent	219	13631.9	851.994	817.118	16	222	98.6486	['A32', 'mcp', 'SFII', 'PolB', 'VLTF3']	0.606469	-59.9909	NA	['Angiopteris_evecta', 'Pinus_contorta', 'Pinus_gerardiana', 'Pseudopedinella_elastica', 'Pyramimonas_amylifera']	['0.838749396124348', '0.804420704709699', '0.811153090255145', '0.865721376874945', '0.811000954534092']
ERX555967.111.dc.fa	Algavirales	AG_01	ERX555967.111.dc	cultivation-independent	92	458.951	28.6844	28.8349	16	228	40.3509	['A32', 'mcp', 'SFII', 'PolB', 'VLTF3']	0.680594	-3.84402	NA	['Angiopteris_evecta', 'Pinus_gerardiana', 'Pseudopedinella_elastica']	['0.85367240086456', '0.815614706819537', '0.927202637913682']
GVMAG-S-3300000117-106.fna	Algavirales	AG_01	GVMAG-S-3300000117-106	cultivation-independent	98	151.74	9.48376	7.1888	16	271	36.1624	['A32', 'mcp', 'SFII', 'PolB', 'VLTF3']	0.680594	0.0534938	NA	['Aurantiochytrium_limacinum', 'Dinophysis_acuminata', 'Sorghum_bicolor']	['0.807443033495915', '0.814969127746156', '0.868584510578524']
GVMAG-S-1092447-28.fna	Algavirales	AG_01	GVMAG-S-1092447-28	cultivation-independent	63	185.475	11.5922	8.86398	16	253	24.9012	['A32', 'mcp', 'SFII', 'PolB', 'VLTF3']	0.757692	-1.11704	NA	#N/A	#N/A
GVMAG-M-3300023087-13.fna	Algavirales	AG_01	GVMAG-M-3300023087-13	cultivation-independent	42	37.9668	2.37293	2.11115	14	343	12.2449	['A32', 'mcp', 'SFII', 'PolB', 'VLTF3']	0.791146	-0.823054	NA	#N/A	#N/A
GVMAG-S-ERX556003-78.fna	Algavirales	AG_01	GVMAG-S-ERX556003-78	cultivation-independent	37	39.7995	2.48747	2.64145	16	338	10.9467	['A32', 'mcp', 'SFII', 'PolB', 'VLTF3']	0.837063	0.405017	NA	['Erodium_carvifolium', 'Paraphysomonas_imperforata', 'Undescribed_sp']	['0.818518188942164', '0.806241817165387', '0.860250417035647']
GVMAG-S-1037371-165.fna	Algavirales	AG_01	GVMAG-S-1037371-165	cultivation-independent	18	8.75117	0.546948	0.315781	10	167	10.7784	['A32', 'mcp', 'SFII', 'PolB', 'VLTF3']	0.870497	0.18162	NA	#N/A	#N/A
GVMAG-S-1059923-44.fna	Algavirales	AG_01	GVMAG-S-1059923-44	cultivation-independent	51	103.336	6.45849	5.11454	16	287	17.77	['A32', 'mcp', 'SFII', 'PolB', 'VLTF3']	0.918182	0.876662	NA	#N/A	#N/A
GVMAG-S-ERX555927-67.fna	Algavirales	AG_01	GVMAG-S-ERX555927-67	cultivation-independent	134	358.629	22.4143	17.5437	16	420	31.9048	['A32', 'mcp', 'SFII', 'PolB', 'VLTF3']	0.918182	-3.36815	NA	['Angiopteris_evecta', 'Leptocylindrus_danicus', 'Pinus_gerardiana', 'Pseudopedinella_elastica']	['0.866710325915862', '0.80323302547278', '0.821025139273514', '0.825913568729938']
GVMAG-M-3300020178-21.fna	Algavirales	AG_01	GVMAG-M-3300020178-21	cultivation-independent	100	166.904	10.4315	7.24753	16	245	40.8163	['A32', 'mcp', 'SFII', 'PolB', 'VLTF3']	1	0.617176	NA	#N/A	#N/A
GVMAG-M-3300025652-16.fna	Algavirales	AG_01	GVMAG-M-3300025652-16	cultivation-independent	149	411.071	25.6919	24.6505	16	290	51.3793	['A32', 'mcp', 'SFII', 'PolB', 'VLTF3']	1	0.00506303	NA	#N/A	#N/A
ERX556101.9.dc.fa	Algavirales	AG_04	ERX556101.9.dc	cultivation-independent	23	257.004	16.0628	11.4111	16	167	13.7725	['A32', 'SFII', 'PolB', 'VLTF3']	0.299126	10.7576	NA	['Corethron_hystrix', 'Geminigera', 'Geminigera_cryophila', 'Micromonas_sp.', 'Minchinia_chitonis', 'Rhizosolenia_setigera', 'Rhodomonas_lens']	['0.812178753135325', '0.85001416411464', '0.851711966174344', '0.800029102582666', '0.823117400287767', '0.806526247385651', '0.81353264115346']
ERX552274.3.dc.fa	Algavirales	AG_04	ERX552274.3.dc	cultivation-independent	35	59.8795	3.74247	3.42837	16	158	22.1519	['A32', 'SFII', 'PolB', 'VLTF3']	0.680594	-0.720699	NA	['Stephanopyxis_turris']	['0.824366999761168']
GCA.003225975.1.ASM322597v1	Algavirales	AG_01	Ostreococcus lucimarinus virus OlV4 strain=OlV4	isolate	240	1389.66	86.8535	69.944	16	333	72.0721	['A32', 'mcp', 'SFII', 'PolB', 'VLTF3']	0.469755	-12.583	NA	['Dinophysis_acuminata', 'Ostreococcus_RCC789', 'Ostreococcus_RCC809']	['0.837240484392445', '0.816051306375248', '0.805595891250528']
GCA.003051645.1.ASM305164v1	Algavirales	AG_01	Bathycoccus sp. RCC1105 virus BpV2	isolate	139	529.087	33.068	28.1067	16	231	60.1732	['A32', 'mcp', 'SFII', 'PolB', 'VLTF3']	0.536014	-8.14698	NA	['Leptocylindrus_danicus']	['0.885865612340112']
GCA.003051685.1.ASM305168v1	Algavirales	AG_01	Ostreococcus tauri virus RT-2011 OtV6	isolate	51	86.9326	5.43329	4.31929	16	270	18.8889	['A32', 'mcp', 'SFII', 'PolB', 'VLTF3']	0.757692	1.10659	NA	['Ostreococcus_RCC789', 'Ostreococcus_RCC809', 'Pavlova_gyrans']	['0.840678840809393', '0.857645957280199', '0.808521581052291']
GCA.001399285.1.ViralProj298920	Algavirales	AG_01	Ostreococcus lucimarinus virus 2 Olv2	isolate	156	664.81	41.5506	34.4191	16	284	54.9296	['A32', 'mcp', 'SFII', 'PolB', 'VLTF3']	0.407867	-10.7887	NA	['Dinophysis_acuminata']	['0.80126606180175']
GCA.000889515.1.ViralProj61009	Algavirales	AG_01	Bathycoccus sp. RCC1105 virus BpV1	isolate	174	831.556	51.9723	46.6723	16	225	77.3333	['A32', 'mcp', 'SFII', 'PolB', 'VLTF3']	0.469755	-17.3776	NA	['Leptocylindrus_danicus']	['0.838572694328177']
GCA.000906035.1.ViralProj195482	Algavirales	AG_01	Micromonas pusilla virus 12T strain=12T	isolate	59	60.4836	3.78023	3.1348	15	265	22.2642	['A32', 'mcp', 'SFII', 'PolB', 'VLTF3']	0.606469	-1.09761	NA	#N/A	#N/A
GCA.001399265.1.ViralProj298990	Algavirales	AG_01	Ostreococcus mediterraneus virus 1 OmV1	isolate	61	139.532	8.72075	7.72193	16	262	23.2824	['A32', 'mcp', 'SFII', 'PolB', 'VLTF3']	0.680594	-1.13803	NA	#N/A	#N/A
GVMAG-S-3300006565-14.fna	Algavirales	AG_01	GVMAG-S-3300006565-14.fna	cultivation-independent	43	85.5835	5.34897	4.44025	16	273	15.7509	['A32', 'mcp', 'SFII', 'PolB']	0.0711538	-4.36528	night	['Palpitomonas_bilix', 'Strombidium_inclinatum']	['0.814851536827485', '0.800700917287437']
ERX555987.14.dc.fa	Algavirales	AG_01	ERX555987.14.dc	cultivation-independent	74	114.797	7.17482	6.67511	16	235	31.4894	['A32', 'mcp', 'SFII', 'PolB', 'VLTF3']	0.0907343	-3.78389	night	['Pseudopedinella_elastica']	['0.809563580578826']
GVMAG-S-1040241-131.fna	Algavirales	AG_01	GVMAG-S-1040241-131.fna	cultivation-independent	68	95.3686	5.96054	6.46131	14	250	27.2	['A32', 'mcp', 'SFII', 'VLTF3']	0.203675	-1.87824	NA	#N/A	#N/A
GVMAG-S-1059911-62.fna	Algavirales	AG_01	GVMAG-S-1059911-62.fna	cultivation-independent	64	266.184	16.6365	17.2099	16	331	19.3353	['A32', 'mcp', 'SFII', 'PolB', 'VLTF3']	0.252273	-7.38654	NA	['Favella_taraikaensis', 'Leptocylindrus_danicus']	['0.811130516414895', '0.807158277063084']
ERX555907.43.dc.fa	Algavirales	AG_01	ERX555907.43.dc	cultivation-independent	33	27.1045	1.69403	1.25432	13	280	11.7857	['A32', 'mcp', 'SFII', 'PolB', 'VLTF3']	0.339337	-1.35078	NA	#N/A	#N/A
GVMAG-M-3300017773-1.fna	Algavirales	AG_01	GVMAG-M-3300017773-1.fna	cultivation-independent	192	467.471	29.2169	18.2341	16	363	52.8926	['A32', 'mcp', 'SFII', 'PolB', 'VLTF3']	0.351049	-6.83404	NA	#N/A	#N/A
GVMAG-S-405408-30.fna	Algavirales	AG_01	GVMAG-S-405408-30.fna	cultivation-independent	55	136.753	8.54703	7.85911	16	201	27.3632	['A32', 'mcp', 'SFII', 'PolB', 'VLTF3']	0.469755	-3.39309	NA	#N/A	#N/A
ERX552336.34.dc.fa	Algavirales	AG_01	ERX552336.34.dc	cultivation-independent	189	1291.33	80.7079	51.475	16	203	93.1034	['A32', 'mcp', 'SFII', 'PolB', 'VLTF3']	0.469755	-8.02583	NA	#N/A	#N/A
GVMAG-S-3300013195-8.fna	Algavirales	AG_01	GVMAG-S-3300013195-8.fna	cultivation-independent	26	72.1005	4.50628	4.45363	15	178	14.6067	['A32', 'mcp', 'SFII', 'PolB', 'VLTF3']	0.606469	-1.92788	NA	#N/A	#N/A
GVMAG-M-3300022905-7.fna	Algavirales	AG_01	GVMAG-M-3300022905-7.fna	cultivation-independent	32	32.4407	2.02754	1.61934	15	302	10.596	['A32', 'mcp', 'SFII', 'PolB', 'VLTF3']	0.606469	-0.843557	NA	#N/A	#N/A
GVMAG-M-3300026187-2.fna	Algavirales	AG_01	GVMAG-M-3300026187-2.fna	cultivation-independent	110	271.604	16.9753	16.6049	16	500	22	['A32', 'mcp', 'SFII', 'PolB', 'VLTF3']	0.606469	-4.29475	NA	['Leptocylindrus_danicus']	['0.832301537156357']
GVMAG-M-3300008012-2.fna	Algavirales	AG_01	GVMAG-M-3300008012-2.fna	cultivation-independent	25	13.2374	0.827336	0.484383	13	208	12.0192	['A32', 'mcp', 'SFII', 'VLTF3']	0.915452	0.0155909	NA	#N/A	#N/A
GVMAG-S-ERX555976-100.fna	Algavirales	AG_01	GVMAG-S-ERX555976-100.fna	cultivation-independent	59	84.2035	5.26272	4.81735	16	323	18.2663	['A32', 'mcp', 'SFII', 'PolB', 'VLTF3']	1	-0.153901	NA	#N/A	#N/A
GVMAG-M-3300001718-3.fna	Algavirales	AG_01	GVMAG-M-3300001718-3.fna	cultivation-independent	81	142.304	8.89399	7.63316	15	290	27.931	['A32', 'mcp', 'SFII', 'PolB', 'VLTF3']	1	-0.793965	NA	#N/A	#N/A
GVMAG-M-3300027833-19.fna	Asfuvirales	AF_01	GVMAG-M-3300027833-19	cultivation-independent	82	66.6238	4.16399	2.36893	15	324	25.3086	['A32', 'mcp', 'SFII', 'PolB', 'VLTF3']	0.918182	1.1203	NA	#N/A	#N/A
GVMAG-M-3300025617-32.fna	Imitervirales	IM_01	GVMAG-M-3300025617-32	cultivation-independent	58	35.2108	2.20067	1.55891	13	312	18.5897	['A32', 'mcp', 'SFII', 'PolB']	0.0436835	-2.33792	night	#N/A	#N/A
ERX552270.106.dc.fa	Imitervirales	IM_01	ERX552270.106.dc	cultivation-independent	48	95.1891	5.94932	4.51148	16	328	14.6341	['A32', 'mcp', 'SFII', 'PolB']	0.0711538	-4.16723	night	#N/A	#N/A
GVMAG-M-3300024230-8.fna	Imitervirales	IM_01	GVMAG-M-3300024230-8	cultivation-independent	47	28.3705	1.77316	1.5215	15	450	10.4444	['A32', 'mcp', 'SFII', 'PolB', 'VLTF3']	0.0711538	-1.09794	night	#N/A	#N/A
SRX802073.61.dc.fa	Imitervirales	IM_01	SRX802073.61.dc	cultivation-independent	66	45.3977	2.83735	2.168	14	405	16.2963	['A32', 'mcp', 'SFII', 'PolB']	0.124545	-1.85862	NA	#N/A	#N/A
GVMAG-M-3300020185-39.fna	Imitervirales	IM_01	GVMAG-M-3300020185-39	cultivation-independent	72	57.2791	3.57995	3.03509	16	298	24.1611	['A32', 'mcp', 'SFII', 'PolB', 'VLTF3']	0.141608	-2.09289	NA	#N/A	#N/A
ERX552292.53.dc.fa	Imitervirales	IM_01	ERX552292.53.dc	cultivation-independent	62	67.9579	4.24737	4.03717	16	408	15.1961	['A32', 'mcp', 'SFII', 'PolB', 'VLTF3']	0.21049	-1.76258	NA	#N/A	#N/A
GVMAG-M-3300020187-94.fna	Imitervirales	IM_01	GVMAG-M-3300020187-94	cultivation-independent	284	666.474	41.6546	33.423	16	465	61.0753	['A32', 'mcp', 'PolB', 'VLTF3']	0.252273	-23.6016	NA	#N/A	#N/A
ERX552270.94.dc.fa	Imitervirales	IM_01	ERX552270.94.dc	cultivation-independent	221	714.73	44.6706	37.3672	16	442	50	['A32', 'mcp', 'SFII', 'PolB', 'VLTF3']	0.252273	-5.53887	NA	['Erodium_carvifolium', 'Pyropia_yezoensis', 'Sorghum_bicolor']	['0.817592654721386', '0.820416534074889', '0.849064657293003']
SRX802077.94.dc.fa	Imitervirales	IM_01	SRX802077.94.dc	cultivation-independent	111	126.754	7.92212	8.71985	15	414	26.8116	['A32', 'mcp', 'SFII', 'PolB', 'VLTF3']	0.299126	-1.64741	NA	#N/A	#N/A
SRX802075.4.dc.fa	Imitervirales	IM_01	SRX802075.4.dc	cultivation-independent	118	126.438	7.90236	8.09374	16	269	43.8662	['A32', 'mcp', 'SFII', 'PolB', 'VLTF3']	0.299126	-1.96129	NA	#N/A	#N/A
SRX802073.74.dc.fa	Imitervirales	IM_01	SRX802073.74.dc	cultivation-independent	41	18.884	1.18025	0.920731	12	264	15.5303	['A32', 'mcp', 'SFII', 'PolB']	0.31103	-0.688344	NA	#N/A	#N/A
ERX552288.95.dc.fa	Imitervirales	IM_01	ERX552288.95.dc	cultivation-independent	82	63.0165	3.93853	3.29964	15	333	24.6246	['A32', 'mcp', 'SFII', 'PolB']	0.407867	-1.20106	NA	['Phytophthora_ramorum']	['0.809180208554851']
GVMAG-M-3300021185-19.fna	Imitervirales	IM_01	GVMAG-M-3300021185-19	cultivation-independent	180	253.228	15.8268	10.7567	16	298	60.4027	['A32', 'mcp', 'SFII', 'PolB', 'VLTF3']	0.407867	-6.27557	NA	['Euplotes_focardii', 'Leptocylindrus_danicus']	['0.826409121724726', '0.85658089234635']
GVMAG-M-3300017772-13.fna	Imitervirales	IM_01	GVMAG-M-3300017772-13	cultivation-independent	116	92.7595	5.79747	6.16189	15	695	16.6906	['A32', 'mcp', 'SFII', 'PolB', 'VLTF3']	0.469755	1.41555	NA	#N/A	#N/A
GVMAG-M-3300024261-37.fna	Imitervirales	IM_01	GVMAG-M-3300024261-37	cultivation-independent	66	85.5057	5.34411	3.30212	16	494	13.3603	['A32', 'mcp', 'SFII', 'PolB', 'VLTF3']	0.469755	-1.24394	NA	['Leptocylindrus_danicus']	['0.875103966271771']
GVMAG-S-ERX555913-34.fna	Imitervirales	IM_01	GVMAG-S-ERX555913-34	cultivation-independent	185	239.016	14.9385	8.63394	16	545	33.945	['A32', 'mcp', 'SFII', 'PolB', 'VLTF3']	0.536014	5.65897	NA	['Chaetoceros_brevis', 'Climacostomum_Climacostomum', 'Rhodomonas_salina']	['0.869643172525465', '0.846542073137114', '0.843271106174405']
SRX802073.53.dc.fa	Imitervirales	IM_01	SRX802073.53.dc	cultivation-independent	39	30.5507	1.90942	1.36221	13	309	12.6214	['A32', 'mcp', 'SFII', 'PolB', 'VLTF3']	0.595544	-0.461506	NA	['Strombidium_rassoulzadegani']	['0.869756900781716']
ERX552270.62.dc.fa	Imitervirales	IM_01	ERX552270.62.dc	cultivation-independent	71	44.3923	2.77452	2.86688	16	702	10.114	['A32', 'mcp', 'SFII', 'PolB', 'VLTF3']	0.606469	-0.446787	NA	#N/A	#N/A
GVMAG-M-3300009498-22.fna	Imitervirales	IM_01	GVMAG-M-3300009498-22	cultivation-independent	72	97.5084	6.09427	5.27795	16	290	24.8276	['A32', 'mcp', 'SFII', 'PolB', 'VLTF3']	0.606469	0.59033	NA	#N/A	#N/A
GVMAG-M-3300025727-44.fna	Imitervirales	IM_01	GVMAG-M-3300025727-44	cultivation-independent	42	40.6122	2.53826	2.06573	13	326	12.8834	['A32', 'mcp', 'SFII', 'PolB', 'VLTF3']	0.671088	0.532257	NA	['Aspergillus_clavatus']	['0.831447562791653']
GVMAG-S-3300004097-149.fna	Imitervirales	IM_01	GVMAG-S-3300004097-149	cultivation-independent	198	258.697	16.1686	16.6054	15	444	44.5946	['A32', 'mcp', 'SFII', 'PolB', 'VLTF3']	0.680594	-2.59346	NA	['Euplotes_focardii', 'Leptocylindrus_danicus']	['0.810241685661852', '0.878344481114064']
ERX552255.28.dc.fa	Imitervirales	IM_01	ERX552255.28.dc	cultivation-independent	33	62.7867	3.92417	3.95903	16	325	10.1538	['A32', 'mcp', 'SFII', 'PolB', 'VLTF3']	0.680594	-0.261683	NA	#N/A	#N/A
ERX555913.6.dc.fa	Imitervirales	IM_01	ERX555913.6.dc	cultivation-independent	98	99.0953	6.19345	4.93035	16	373	26.2735	['mcp', 'SFII', 'PolB', 'VLTF3']	0.680594	0.190539	NA	#N/A	#N/A
GVMAG-M-3300027833-11.fna	Imitervirales	IM_01	GVMAG-M-3300027833-11	cultivation-independent	191	189.529	11.8456	10.6515	13	461	41.4317	['A32', 'mcp', 'SFII', 'PolB', 'VLTF3']	0.750112	-2.22243	NA	['Leptocylindrus_danicus']	['0.920753598967664']
GVMAG-M-3300024252-27.fna	Imitervirales	IM_01	GVMAG-M-3300024252-27	cultivation-independent	53	102.775	6.42345	5.04756	16	381	13.9108	['A32', 'mcp', 'SFII', 'PolB', 'VLTF3']	0.757692	0.720096	NA	#N/A	#N/A
GVMAG-M-3300021959-33.fna	Imitervirales	IM_01	GVMAG-M-3300021959-33	cultivation-independent	149	373.43	23.3394	16.9392	16	328	45.4268	['A32', 'mcp', 'SFII', 'PolB', 'VLTF3']	0.757692	-4.42571	NA	['Leptocylindrus_danicus']	['0.85976288158561']
GVMAG-M-3300024252-29.fna	Imitervirales	IM_01	GVMAG-M-3300024252-29	cultivation-independent	48	27.5605	1.72253	1.01858	13	394	12.1827	['A32', 'mcp', 'SFII', 'PolB', 'VLTF3']	0.831851	-0.0325587	NA	#N/A	#N/A
GVMAG-M-3300024329-21.fna	Imitervirales	IM_01	GVMAG-M-3300024329-21	cultivation-independent	71	47.6094	2.97559	1.76386	12	340	20.8824	['A32', 'SFII', 'PolB', 'VLTF3']	0.915076	-0.152865	NA	['Euplotes_focardii', 'Leptocylindrus_danicus']	['0.808497678442743', '0.953759326232531']
GVMAG-M-3300006165-1.fna	Imitervirales	IM_01	GVMAG-M-3300006165-1	cultivation-independent	62	44.0127	2.7508	2.50886	16	220	28.1818	['A32', 'mcp', 'SFII', 'PolB', 'VLTF3']	0.918182	0.104567	NA	#N/A	#N/A
GVMAG-M-3300025890-48.fna	Imitervirales	IM_01	GVMAG-M-3300025890-48	cultivation-independent	76	59.1898	3.69936	1.96864	15	343	22.1574	['A32', 'mcp', 'SFII', 'PolB', 'VLTF3']	0.918182	-1.37667	NA	['Leptocylindrus_danicus']	['0.863535239020718']
GVMAG-M-3300020187-69.fna	Imitervirales	IM_01	GVMAG-M-3300020187-69	cultivation-independent	206	200.079	12.5049	13.1625	16	654	31.4985	['A32', 'mcp', 'SFII', 'PolB', 'VLTF3']	0.918182	-0.354792	NA	['Euplotes_focardii', 'Leptocylindrus_danicus']	['0.808979782532107', '0.8668933488727']
GVMAG-M-3300024294-11.fna	Imitervirales	IM_01	GVMAG-M-3300024294-11	cultivation-independent	161	270.863	16.929	10.6836	16	448	35.9375	['A32', 'mcp', 'SFII', 'PolB', 'VLTF3']	1	0.586149	NA	#N/A	#N/A
GVMAG-M-3300025138-11.fna	Imitervirales	IM_07	GVMAG-M-3300025138-11	cultivation-independent	153	123.169	7.69804	7.88568	16	423	36.1702	['A32', 'mcp', 'SFII', 'PolB', 'VLTF3']	0.536014	-1.49752	NA	#N/A	#N/A
GVMAG-M-3300020187-27.fna	Imitervirales	IM_07	GVMAG-M-3300020187-27	cultivation-independent	314	286.774	17.9234	12.2448	16	949	33.0875	['A32', 'mcp', 'SFII', 'PolB', 'VLTF3']	0.536014	-3.14087	NA	['Mamiellaceae_RCC2288']	['0.894476281975977']
ERX552270.97.dc.fa	Imitervirales	IM_07	ERX552270.97.dc	cultivation-independent	143	130.697	8.16857	5.85436	16	555	25.7658	['mcp', 'SFII', 'PolB', 'VLTF3']	0.918182	-0.464812	NA	#N/A	#N/A
SRX802143.100.dc.fa	Imitervirales	IM_07	SRX802143.100.dc	cultivation-independent	472	3431.51	214.469	147.636	16	513	92.0078	['A32', 'mcp', 'SFII', 'PolB', 'VLTF3']	1	11.3245	NA	['Cryptomonas_paramecium', 'Nasonia_vitripennis']	['0.828618075619178', '0.816224826426982']
GVMAG-M-3300020185-3.fna	Imitervirales	IM_08	GVMAG-M-3300020185-3	cultivation-independent	270	380.624	23.789	22.296	16	638	42.3197	['A32', 'mcp', 'SFII', 'PolB', 'VLTF3']	0.606469	5.75944	NA	#N/A	#N/A
GVMAG-M-3300000115-19.fna	Imitervirales	IM_08	GVMAG-M-3300000115-19	cultivation-independent	34	22.7425	1.4214	1.24362	16	214	15.8879	['mcp', 'SFII', 'PolB', 'VLTF3']	0.918182	-0.136881	NA	#N/A	#N/A
ERX552270.56.dc.fa	Imitervirales	IM_09	ERX552270.56.dc	cultivation-independent	131	194.12	12.1325	10.7263	16	559	23.4347	['A32', 'mcp', 'SFII', 'PolB', 'VLTF3']	0.469755	5.03077	NA	['Sarcinochrysis_sp']	['0.823104000836685']
GVMAG-M-3300020595-32.fna	Imitervirales	IM_09	GVMAG-M-3300020595-32	cultivation-independent	44	23.7264	1.4829	0.99198	14	405	10.8642	['A32', 'mcp', 'SFII', 'PolB', 'VLTF3']	0.560156	-0.589293	NA	['Toxoplasma_gondii']	['0.828242637243951']
GVMAG-S-405408-21.fna	Imitervirales	IM_09	GVMAG-S-405408-21	cultivation-independent	51	42.9103	2.68189	0.866858	15	304	16.7763	['A32', 'mcp', 'SFII', 'PolB', 'VLTF3']	0.680594	1.38088	NA	['Erodium_carvifolium', 'Pavlova_gyrans', 'Pyropia_yezoensis', 'Sorghum_bicolor']	['0.906942350027203', '0.815837904188634', '0.854327844022533', '0.896846613308412']
GVMAG-M-3300017763-4.fna	Imitervirales	IM_09	GVMAG-M-3300017763-4	cultivation-independent	39	30.2991	1.8937	0.93043	15	352	11.0795	['A32', 'mcp', 'SFII', 'PolB', 'VLTF3']	0.757692	0.140095	NA	['Pyropia_yezoensis']	['0.801779297215837']
ERX552270.38.dc.fa	Imitervirales	IM_09	ERX552270.38.dc	cultivation-independent	31	15.6606	0.97879	0.749537	14	297	10.4377	['mcp', 'SFII', 'PolB', 'VLTF3']	0.791146	-0.114169	NA	#N/A	#N/A
ERX552302.1.dc.fa	Imitervirales	IM_09	ERX552302.1.dc	cultivation-independent	108	242.666	15.1666	5.29571	14	194	55.6701	['A32', 'mcp', 'SFII', 'PolB']	1	11.4716	NA	['Cyanidium_caldarium', 'Dunaliella_salina', 'Erodium_carvifolium', 'Hemiselmis_andersenii', 'Ostreococcus_tauri', 'Paraphysomonas_imperforata', 'Porphyra_purpurea', 'Pyropia_yezoensis', 'Sorghum_bicolor', 'Thalassiosira_antarctica', 'Undescribed_sp']	['0.83074862019635', '0.80665624018707', '0.943217680552552', '0.841167695383567', '0.846588859430636', '0.873082517469308', '0.820612701975152', '0.931712386188815', '0.836523040040413', '0.817670465144063', '0.931556027927455']
ERX555958.4.dc.fa	Imitervirales	IM_12	ERX555958.4.dc	cultivation-independent	75	81.7316	5.10823	4.32727	16	515	14.5631	['A32', 'mcp', 'SFII', 'PolB', 'VLTF3']	0.407867	-0.448995	NA	#N/A	#N/A
GVMAG-M-3300023170-28.fna	Imitervirales	IM_12	GVMAG-M-3300023170-28	cultivation-independent	26	13.5824	0.848903	0.729073	11	231	11.2554	['A32', 'mcp', 'PolB', 'VLTF3']	0.45199	-0.445171	NA	['Hanusia_phi']	['0.938143104767354']
GVMAG-M-3300000117-10.fna	Imitervirales	IM_12	GVMAG-M-3300000117-10	cultivation-independent	49	20.8606	1.30378	1.31924	13	332	14.759	['A32', 'mcp', 'SFII', 'PolB', 'VLTF3']	0.524136	0.371232	NA	#N/A	#N/A
GVMAG-M-3300021964-56.fna	Imitervirales	IM_12	GVMAG-M-3300021964-56	cultivation-independent	43	17.2089	1.07556	0.411939	11	369	11.6531	['A32', 'mcp', 'SFII', 'PolB']	0.914437	0.078066	NA	#N/A	#N/A
SRX802189.96.dc.fa	Imitervirales	IM_12	SRX802189.96.dc	cultivation-independent	64	29.6579	1.85362	1.81046	15	410	15.6098	['A32', 'mcp', 'SFII', 'PolB', 'VLTF3']	1	-0.104214	NA	#N/A	#N/A
GVMAG-M-3300005613-29.fna	Imitervirales	IM_13	GVMAG-M-3300005613-29	cultivation-independent	105	115.004	7.18774	6.91101	16	974	10.7803	['A32', 'mcp', 'SFII', 'PolB', 'VLTF3']	0.536014	-1.47028	NA	#N/A	#N/A
SRX802143.64.dc.fa	Imitervirales	IM_13	SRX802143.64.dc	cultivation-independent	106	173.887	10.8679	9.89906	16	623	17.0144	['A32', 'mcp', 'SFII', 'PolB']	0.606469	-1.43553	NA	#N/A	#N/A
GVMAG-M-3300017971-33.fna	Imitervirales	IM_13	GVMAG-M-3300017971-33	cultivation-independent	192	3320.55	207.535	198.661	16	947	20.2746	['A32', 'mcp', 'SFII', 'PolB', 'VLTF3']	0.680594	-23.7246	NA	['Leptocylindrus_danicus', 'Pseudopedinella_elastica', 'Undescribed_undescribed']	['0.860660957483727', '0.843772391924845', '0.803570739291099']
GVMAG-M-3300025880-17.fna	Imitervirales	IM_16	GVMAG-M-3300025880-17	cultivation-independent	123	98.6152	6.16345	6.07903	15	589	20.8829	['A32', 'mcp', 'SFII', 'PolB']	0.469755	-1.92052	NA	['Leptocylindrus_danicus']	['0.824694712618521']
ERX552256.53.dc.fa	Imitervirales	IM_16	ERX552256.53.dc	cultivation-independent	47	58.171	3.63569	1.89257	15	174	27.0115	['A32', 'mcp', 'SFII', 'PolB', 'VLTF3']	0.680594	-0.959532	NA	['Leptocylindrus_danicus']	['0.827741664144865']
SRX802077.79.dc.fa	Imitervirales	IM_16	SRX802077.79.dc	cultivation-independent	107	62.4275	3.90172	3.89394	16	804	13.3085	['A32', 'mcp', 'SFII', 'PolB', 'VLTF3']	0.757692	-0.622368	NA	['Leptocylindrus_danicus']	['0.821544094325479']
GVMAG-M-3300020185-49.fna	Imitervirales	IM_16	GVMAG-M-3300020185-49	cultivation-independent	91	47.0104	2.93815	2.44949	15	876	10.3881	['A32', 'mcp', 'SFII', 'PolB', 'VLTF3']	1	-0.137754	NA	#N/A	#N/A
ChoanoV.1.fa	Imitervirales	IM_08	ChoanoV.1.fa	cultivation-independent	98	130.626	8.1641	7.77047	16	862	11.3689	['A32', 'mcp', 'SFII', 'PolB', 'VLTF3']	0.299126	-2.11594	NA	['Fragilariopsis_cylindrus', 'Peridinium_aciculiferum', 'Pinus_koraiensis']	['0.864838074691507', '0.80316211299315', '0.807601138199728']
mPacV.611.fasta	Imitervirales	IM_16	mPacV.611.fasta	cultivation-independent	123	73.1348	4.57092	3.18418	16	573	21.466	['A32', 'mcp', 'SFII', 'PolB', 'VLTF3']	0.173776	-2.00865	NA	#N/A	#N/A
GCA.001399245.1.ViralProj298907	Imitervirales	IM_01	Chrysochromulina ericina virus CeV-01B	isolate	109	101.647	6.35297	6.07707	16	516	21.124	['A32', 'mcp', 'SFII', 'PolB', 'VLTF3']	0.469755	-0.755224	NA	#N/A	#N/A
GVMAG-M-3300020185-80.fna	Imitervirales	IM_01	GVMAG-M-3300020185-80.fna	cultivation-independent	135	159.781	9.98633	7.05491	16	457	29.5405	['A32', 'mcp', 'SFII', 'PolB', 'VLTF3']	0.0907343	-8.94722	night	#N/A	#N/A
GVMAG-M-3300025880-75.fna	Imitervirales	IM_01	GVMAG-M-3300025880-75.fna	cultivation-independent	40	63.3724	3.96077	3.68325	16	361	11.0803	['A32', 'mcp', 'SFII', 'VLTF3']	0.173776	-1.45252	NA	#N/A	#N/A
GVMAG-M-3300020595-15.fna	Imitervirales	IM_01	GVMAG-M-3300020595-15.fna	cultivation-independent	94	52.3098	3.26936	2.62482	16	430	21.8605	['A32', 'mcp', 'SFII', 'PolB']	0.299126	-1.50471	NA	#N/A	#N/A
GVMAG-M-3300027833-31.fna	Imitervirales	IM_01	GVMAG-M-3300027833-31.fna	cultivation-independent	68	44.4914	2.78071	2.26609	15	589	11.545	['A32', 'mcp', 'SFII', 'PolB', 'VLTF3']	0.299126	-1.35621	NA	#N/A	#N/A
GVMAG-M-3300021958-32.fna	Imitervirales	IM_01	GVMAG-M-3300021958-32.fna	cultivation-independent	150	162.231	10.1394	9.65792	16	533	28.1426	['A32', 'mcp', 'SFII', 'PolB', 'VLTF3']	0.299126	-3.73639	NA	#N/A	#N/A
GVMAG-S-ERX556019-29.fna	Imitervirales	IM_01	GVMAG-S-ERX556019-29.fna	cultivation-independent	55	59.2217	3.70135	3.89621	16	479	11.4823	['A32', 'mcp', 'SFII', 'PolB', 'VLTF3']	0.351049	0.847341	NA	#N/A	#N/A
GVMAG-S-1102105-81.fna	Imitervirales	IM_01	GVMAG-S-1102105-81.fna	cultivation-independent	34	2540.69	158.793	164.142	16	323	10.5263	['A32', 'mcp', 'SFII', 'PolB', 'VLTF3']	0.351049	-28.1893	NA	#N/A	#N/A
GVMAG-M-3300000128-11.fna	Imitervirales	IM_01	GVMAG-M-3300000128-11.fna	cultivation-independent	27	22.962	1.43513	1.23894	13	178	15.1685	['A32', 'mcp', 'SFII', 'PolB', 'VLTF3']	0.395708	-0.844416	NA	#N/A	#N/A
ERX556088.21.dc.fa	Imitervirales	IM_01	ERX556088.21.dc	cultivation-independent	52	31.9826	1.99891	1.94238	15	495	10.5051	['A32', 'mcp', 'SFII', 'VLTF3']	0.407867	-0.461615	NA	['Lotharella_globosa']	['0.866339927640768']
GVMAG-M-3300009507-18.fna	Imitervirales	IM_01	GVMAG-M-3300009507-18.fna	cultivation-independent	142	191.819	11.9887	10.8084	16	490	28.9796	['A32', 'mcp', 'SFII', 'PolB', 'VLTF3']	0.469755	-0.76148	NA	#N/A	#N/A
GVMAG-S-1064195-66.fna	Imitervirales	IM_01	GVMAG-S-1064195-66.fna	cultivation-independent	19	223.743	13.984	13.4842	16	181	10.4972	['mcp', 'SFII', 'PolB', 'VLTF3']	0.606469	-0.221246	NA	['Pavlova_gyrans', 'Ricinus_communis']	['0.816550425587821', '0.83256566780058']
GVMAG-M-3300020185-69.fna	Imitervirales	IM_01	GVMAG-M-3300020185-69.fna	cultivation-independent	270	521.322	32.5826	28.7962	16	508	53.1496	['A32', 'mcp', 'SFII', 'PolB', 'VLTF3']	0.606469	-10.695	NA	['Leptocylindrus_danicus']	['0.865532806828573']
GVMAG-S-1016704-108.fna	Imitervirales	IM_01	GVMAG-S-1016704-108.fna	cultivation-independent	50	52.2544	3.2659	2.03519	16	444	11.2613	['A32', 'mcp', 'SFII', 'PolB', 'VLTF3']	0.680594	0.636392	NA	['Chlorella_variabilis', 'Minchinia_chitonis']	['0.809171496500211', '0.820480978187856']
GVMAG-M-3300024059-2.fna	Imitervirales	IM_01	GVMAG-M-3300024059-2.fna	cultivation-independent	158	191.6	11.975	9.75079	16	336	47.0238	['A32', 'mcp', 'SFII', 'PolB', 'VLTF3']	0.680594	-1.31867	NA	#N/A	#N/A
GVMAG-M-3300009149-7.fna	Imitervirales	IM_01	GVMAG-M-3300009149-7.fna	cultivation-independent	102	105.771	6.6107	5.281	15	282	36.1702	['A32', 'mcp', 'SFII', 'VLTF3']	0.680594	-1.88746	NA	['Euplotes_focardii', 'Leptocylindrus_danicus']	['0.817988668759296', '0.858014942481888']
GVMAG-M-3300023108-6.fna	Imitervirales	IM_01	GVMAG-M-3300023108-6.fna	cultivation-independent	38	55.251	3.45319	2.0385	13	207	18.3575	['A32', 'mcp', 'SFII', 'VLTF3']	0.750112	1.3509	NA	['Leptocylindrus_danicus', 'Pelagodinium_beii', 'Plasmodium_chabaudi', 'Undescribed_undescribed']	['0.822257899075414', '0.858266443765631', '0.840588385837549', '0.8204808559082']
GVMAG-M-3300025897-42.fna	Imitervirales	IM_01	GVMAG-M-3300025897-42.fna	cultivation-independent	28	8.39653	0.524783	0.421495	11	257	10.8949	['A32', 'mcp', 'SFII', 'PolB', 'VLTF3']	0.829856	0.0441466	NA	#N/A	#N/A
GVMAG-M-3300021185-39.fna	Imitervirales	IM_01	GVMAG-M-3300021185-39.fna	cultivation-independent	174	252.489	15.7806	8.53432	16	279	62.3656	['A32', 'mcp', 'SFII', 'PolB']	0.837063	-1.51972	NA	['Euplotes_focardii', 'Leptocylindrus_danicus']	['0.833546122006031', '0.93195210525333']
ERX555965.10.dc.fa	Imitervirales	IM_01	ERX555965.10.dc	cultivation-independent	58	95.5266	5.97041	3.93914	14	513	11.306	['A32', 'mcp', 'SFII', 'PolB', 'VLTF3']	0.873753	0.116606	NA	#N/A	#N/A
GVMAG-M-3300009434-15.fna	Imitervirales	IM_01	GVMAG-M-3300009434-15.fna	cultivation-independent	45	30.642	1.91512	0.820875	13	284	15.8451	['A32', 'mcp', 'SFII', 'PolB']	0.915452	-0.380973	NA	#N/A	#N/A
GVMAG-S-ERX556054-45.fna	Imitervirales	IM_01	GVMAG-S-ERX556054-45.fna	cultivation-independent	79	68.0576	4.2536	2.24013	14	551	14.3376	['A32', 'mcp', 'SFII', 'PolB']	0.95776	-0.370608	NA	['Leptocylindrus_danicus']	['0.813504287735893']
GVMAG-M-3300021185-6.fna	Imitervirales	IM_01	GVMAG-M-3300021185-6.fna	cultivation-independent	205	272.407	17.0254	15.9583	16	697	29.4118	['A32', 'mcp', 'SFII', 'PolB']	1	-0.354166	NA	['Euplotes_focardii', 'Leptocylindrus_danicus', 'Pseudopedinella_elastica']	['0.816565853562713', '0.870421690047593', '0.839951094310785']
GVMAG-M-3300027833-42.fna	Imitervirales	IM_07	GVMAG-M-3300027833-42.fna	cultivation-independent	231	298.818	18.6761	16.2105	16	589	39.219	['A32', 'mcp', 'SFII', 'VLTF3']	0.407867	-7.58059	NA	['Leptocylindrus_danicus']	['0.876958933916617']
GVMAG-M-3300020185-13.fna	Imitervirales	IM_08	GVMAG-M-3300020185-13.fna	cultivation-independent	55	92.4856	5.78035	5.07925	16	490	11.2245	['mcp', 'SFII', 'PolB', 'VLTF3']	0.407867	-0.78591	NA	#N/A	#N/A
GVMAG-M-3300021389-5.fna	Imitervirales	IM_08	GVMAG-M-3300021389-5.fna	cultivation-independent	34	19.8533	1.24083	0.800796	15	248	13.7097	['A32', 'mcp', 'SFII', 'VLTF3']	0.606469	0.191641	NA	#N/A	#N/A
GVMAG-M-3300021185-41.fna	Imitervirales	IM_08	GVMAG-M-3300021185-41.fna	cultivation-independent	51	30.1118	1.88199	1.16395	15	293	17.4061	['A32', 'mcp', 'SFII', 'PolB', 'VLTF3']	0.918182	-0.246602	NA	#N/A	#N/A
GVMAG-M-3300025874-52.fna	Imitervirales	IM_09	GVMAG-M-3300025874-52.fna	cultivation-independent	30	13.5741	0.848382	0.625382	12	218	13.7615	['A32', 'mcp', 'SFII', 'PolB', 'VLTF3']	0.455385	0.158078	NA	['Ectocarpus_siliculosus', 'Rhodomonas_salina']	['0.825301968219777', '0.868900442579766']
GVMAG-M-3300017697-11.fna	Imitervirales	IM_09	GVMAG-M-3300017697-11.fna	cultivation-independent	38	45.3562	2.83476	1.95666	16	315	12.0635	['A32', 'mcp', 'SFII', 'PolB', 'VLTF3']	0.606469	-0.948921	NA	['Eucampia_antarctica']	['0.820064555979556']
GVMAG-S-ERX556045-90.fna	Imitervirales	IM_09	GVMAG-S-ERX556045-90.fna	cultivation-independent	35	28.4517	1.77823	1.48346	16	267	13.1086	['A32', 'mcp', 'SFII', 'PolB', 'VLTF3']	1	-0.11146	NA	['Thalassiosira_punctigera']	['0.804812451364836']
GVMAG-S-3300001941-2.fna	Imitervirales	IM_12	GVMAG-S-3300001941-2.fna	cultivation-independent	34	17.086	1.06787	1.02754	9	186	18.2796	['A32', 'mcp', 'SFII', 'VLTF3']	0.376701	-0.640015	NA	#N/A	#N/A
GVMAG-M-3300009193-33.fna	Imitervirales	IM_12	GVMAG-M-3300009193-33.fna	cultivation-independent	88	47.1483	2.94677	1.1559	13	506	17.3913	['A32', 'mcp', 'SFII', 'PolB', 'VLTF3']	0.915452	-0.118738	NA	['Leptocylindrus_danicus']	['0.906620588400339']
GVMAG-S-ERX555915-91.fna	Pandoravirales	PV_05	GVMAG-S-ERX555915-91	cultivation-independent	34	27.7402	1.73376	1.47572	16	320	10.625	['A32', 'SFII', 'PolB', 'VLTF3']	0.141608	-0.311139	NA	#N/A	#N/A
SRX802073.108.dc.fa	Pandoravirales	PV_03	SRX802073.108.dc	cultivation-independent	18	10.5045	0.656533	0.233945	10	130	13.8462	['A32', 'mcp', 'SFII', 'PolB', 'VLTF3']	0.744382	-0.122076	NA	['Euplotes_focardii', 'Leptocylindrus_danicus']	['0.838705571424766', '0.828281415408747']
GCA.010974655.1.ASM1097465v1	Pandoravirales	PV_05	Emiliania huxleyi virus 202 strain=202	isolate	85	115.803	7.23769	7.44998	16	488	17.418	['A32', 'mcp', 'SFII', 'PolB', 'VLTF3']	0.536014	0.104401	NA	['Branchiostoma_floridae']	['0.830813609831056']
GVMAG-S-ERX555917-73.fna	Pandoravirales	PV_03	GVMAG-S-ERX555917-73.fna	cultivation-independent	46	43.7362	2.73351	2.70446	14	300	15.3333	['A32', 'mcp', 'SFII', 'PolB', 'VLTF3']	0.289467	-1.35209	NA	#N/A	#N/A
GVMAG-M-3300009467-15.fna	Pimascovirales	incertae_sedis	GVMAG-M-3300009467-15.fna	cultivation-independent	27	18.9878	1.18674	0.393987	11	200	13.5	['A32', 'SFII', 'PolB', 'VLTF3']	0.914437	-1.21188	NA	#N/A	#N/A
