# Supplementary material for: High Transcriptional Activity and Diverse Functional Repertoires of Hundreds of Giant Viruses in a Coastal Marine System
Source: mSystems. 2021 Jul 13;6(4):e00293-21. doi: 10.1128/mSystems.00293-21 (PMC8407384; doi:10.1128/mSystems.00293-21)
Supplement: DATA SET S2 [file msystems.00293-21-sd002.xlsx]

## Sheet: Supplemental Data 2
Gene	sum_TPM	num_timepoints_expressed	nog	nogbit	category_abbr	category	nog_desc	pfam	pfambit	pfam_desc	NCLDV_marker
GVMAG-M-3300021959-33.fna..Ga0222716_10003788_2	5.68276	4	no_annot	no_annot	no_annot	no_annot	no_annot	no_annot	no_annot	no_annot	A32
GVMAG-M-3300024261-37.fna..Ga0233439_10002643_11	0.826751	3	no_annot	no_annot	no_annot	no_annot	no_annot	no_annot	no_annot	no_annot	A32
GVMAG-M-3300025880-17.fna..Ga0209534_10005682_6	0.105502	1	no_annot	no_annot	no_annot	no_annot	no_annot	Pox_A32	25.4	Poxvirus A32 protein	A32
GVMAG-M-3300020185-49.fna..Ga0206131_10000238_15	0.130586	1	no_annot	no_annot	no_annot	no_annot	no_annot	Pox_A32	23.8	Poxvirus A32 protein	A32
GCA_001399285.1_ViralProj298920..KP874736.1_95	4.51033	6	no_annot	no_annot	no_annot	no_annot	no_annot	no_annot	no_annot	no_annot	A32
GVMAG-S-ERX556005-85.fna..ERX556005_contig_2243_9	1.41154	4	no_annot	no_annot	no_annot	no_annot	no_annot	no_annot	no_annot	no_annot	A32
GCA_001399265.1_ViralProj298990..KP874735.1_104	1.14446	3	no_annot	no_annot	no_annot	no_annot	no_annot	no_annot	no_annot	no_annot	A32
GVMAG-M-3300021185-41.fna..Ga0206682_10007831_7	1.4578	5	no_annot	no_annot	no_annot	no_annot	no_annot	no_annot	no_annot	no_annot	A32
GVMAG-M-3300009193-33.fna..Ga0115551_1007612_9	0.258503	1	ENOG410ZFXE	32.1	S	Function unknown	NA	no_annot	no_annot	no_annot	A32
GVMAG-M-3300020187-27.fna..Ga0206130_10001960_3	0.135772	1	no_annot	no_annot	no_annot	no_annot	no_annot	no_annot	no_annot	no_annot	A32
ERX552255.28.dc.fa..contig_30449_36	0.134317	1	no_annot	no_annot	no_annot	no_annot	no_annot	no_annot	no_annot	no_annot	A32
GVMAG-M-3300009434-15.fna..Ga0115562_1005584_7	0.37606	1	no_annot	no_annot	no_annot	no_annot	no_annot	Pox_A32	26.2	Poxvirus A32 protein	A32
GVMAG-S-ERX556019-29.fna..ERX556019_contig_1864_15	1.07361	3	no_annot	no_annot	no_annot	no_annot	no_annot	Pox_A32	26.2	Poxvirus A32 protein	A32
GVMAG-M-3300017971-33.fna..Ga0180438_10003072_14	0.170992	1	no_annot	no_annot	no_annot	no_annot	no_annot	Pox_A32	23.6	Poxvirus A32 protein	A32
GVMAG-M-3300005613-29.fna..Ga0074649_1000937_36	0.719372	2	no_annot	no_annot	no_annot	no_annot	no_annot	no_annot	no_annot	no_annot	A32
SRX802143.64.dc.fa..contig_24887_22	0.392898	1	no_annot	no_annot	no_annot	no_annot	no_annot	no_annot	no_annot	no_annot	A32
SRX802073.74.dc.fa..contig_5497_3	0.377408	1	no_annot	no_annot	no_annot	no_annot	no_annot	Pox_A32	27.6	Poxvirus A32 protein	A32
GVMAG-M-3300020595-32.fna..Ga0206126_10000357_25	0.450504	1	no_annot	no_annot	no_annot	no_annot	no_annot	Pox_A32	23.7	Poxvirus A32 protein	A32
ERX555958.4.dc.fa..contig_90_118	0.574874	1	no_annot	no_annot	no_annot	no_annot	no_annot	no_annot	no_annot	no_annot	A32
SRX802143.100.dc.fa..contig_4109_5	0.938173	3	no_annot	no_annot	no_annot	no_annot	no_annot	no_annot	no_annot	no_annot	A32
ERX552256.53.dc.fa..contig_14088_7	1.26378	3	no_annot	no_annot	no_annot	no_annot	no_annot	Pox_A32	28.5	Poxvirus A32 protein	A32
GVMAG-M-3300024059-2.fna..Ga0255040_10000017_4	0.268264	1	no_annot	no_annot	no_annot	no_annot	no_annot	no_annot	no_annot	no_annot	A32
SRX802075.4.dc.fa..contig_53474_23	0.115405	1	no_annot	no_annot	no_annot	no_annot	no_annot	no_annot	no_annot	no_annot	A32
GVMAG-M-3300021389-5.fna..Ga0213868_10018419_1	0.326439	1	no_annot	no_annot	no_annot	no_annot	no_annot	no_annot	no_annot	no_annot	A32
GVMAG-M-3300021958-32.fna..Ga0222718_10000276_20	0.214302	1	no_annot	no_annot	no_annot	no_annot	no_annot	no_annot	no_annot	no_annot	A32
GVMAG-S-1102105-81.fna..1102105_contig_311_24	0.418904	1	no_annot	no_annot	no_annot	no_annot	no_annot	no_annot	no_annot	no_annot	A32
GVMAG-M-3300009467-15.fna..Ga0115565_10008124_7	0.465635	1	no_annot	no_annot	no_annot	no_annot	no_annot	no_annot	no_annot	no_annot	A32
GVMAG-M-3300001718-3.fna..JGI24523J20078_1000343_17	0.283623	1	no_annot	no_annot	no_annot	no_annot	no_annot	no_annot	no_annot	no_annot	A32
ERX943717.70.dc.fa..contig_12585_23	29.4019	11	no_annot	no_annot	no_annot	no_annot	no_annot	no_annot	no_annot	no_annot	A32
ERX555967.111.dc.fa..contig_40950_63	1.71416	2	no_annot	no_annot	no_annot	no_annot	no_annot	no_annot	no_annot	no_annot	A32
ERX556040.51.dc.fa..contig_17702_25	0.120631	1	no_annot	no_annot	no_annot	no_annot	no_annot	no_annot	no_annot	no_annot	A32
GVMAG-M-3300009507-18.fna..Ga0115572_10017568_2	0.114578	1	no_annot	no_annot	no_annot	no_annot	no_annot	no_annot	no_annot	no_annot	A32
ERX556101.9.dc.fa..contig_93654_10	0.787286	2	no_annot	no_annot	no_annot	no_annot	no_annot	Pox_A32	23.9	Poxvirus A32 protein	A32
mPacV_611.fasta..MN448289.1_58	0.467653	2	no_annot	no_annot	no_annot	no_annot	no_annot	Pox_A32	25	Poxvirus A32 protein	A32
GVMAG-S-ERX555913-34.fna..ERX555913_contig_2093_2	0.377408	1	no_annot	no_annot	no_annot	no_annot	no_annot	Pox_A32	27.2	Poxvirus A32 protein	A32
GVMAG-S-3300004097-149.fna..3300004097.a:Ga0055584_100000350_35	0.843858	1	no_annot	no_annot	no_annot	no_annot	no_annot	no_annot	no_annot	no_annot	A32
GVMAG-M-3300025138-11.fna..Ga0209634_1000403_40	1.83146	2	no_annot	no_annot	no_annot	no_annot	no_annot	no_annot	no_annot	no_annot	A32
ERX555987.14.dc.fa..contig_4822_25	0.620951	1	no_annot	no_annot	no_annot	no_annot	no_annot	no_annot	no_annot	no_annot	A32
GVMAG-M-3300020595-15.fna..Ga0206126_10001959_18	0.213534	1	no_annot	no_annot	no_annot	no_annot	no_annot	no_annot	no_annot	no_annot	A32
GVMAG-S-ERX555976-100.fna..ERX555976_contig_3565_5	0.227389	1	no_annot	no_annot	no_annot	no_annot	no_annot	no_annot	no_annot	no_annot	A32
ERX555961.17.dc.fa..contig_5098_25	0.289089	1	no_annot	no_annot	no_annot	no_annot	no_annot	no_annot	no_annot	no_annot	A32
GVMAG-S-ERX555927-67.fna..ERX555927_contig_1614_17	0.350666	2	no_annot	no_annot	no_annot	no_annot	no_annot	no_annot	no_annot	no_annot	A32
GVMAG-M-3300022925-12.fna..Ga0255773_10007490_3	0.350666	2	no_annot	no_annot	no_annot	no_annot	no_annot	no_annot	no_annot	no_annot	A32
SRX802143.75.dc.fa..contig_9263_32	0.289089	1	no_annot	no_annot	no_annot	no_annot	no_annot	no_annot	no_annot	no_annot	A32
GCA_000889515.1_ViralProj61009..HM004432.1_87	0.430634	1	no_annot	no_annot	no_annot	no_annot	no_annot	no_annot	no_annot	no_annot	A32
GVMAG-S-403982-53.fna..403982_contig_651_8	0.289089	1	no_annot	no_annot	no_annot	no_annot	no_annot	no_annot	no_annot	no_annot	A32
ERX552333.20.dc.fa..contig_1920_85	0.283623	1	no_annot	no_annot	no_annot	no_annot	no_annot	no_annot	no_annot	no_annot	A32
GCA_003051645.1_ASM305164v1..HM004430.1_86	0.910041	2	no_annot	no_annot	no_annot	no_annot	no_annot	no_annot	no_annot	no_annot	A32
GVMAG-S-1074264-73.fna..1074264_contig_6561_2	0.40556	2	no_annot	no_annot	no_annot	no_annot	no_annot	no_annot	no_annot	no_annot	A32
GVMAG-S-3300006565-14.fna..3300006565.a:Ga0100228_1027989_2	0.227389	1	no_annot	no_annot	no_annot	no_annot	no_annot	no_annot	no_annot	no_annot	A32
GVMAG-M-3300026187-2.fna..Ga0209929_1000164_30	0.289089	1	no_annot	no_annot	no_annot	no_annot	no_annot	no_annot	no_annot	no_annot	A32
GVMAG-S-ERX556045-90.fna..ERX556045_contig_5545_7	0.225666	1	no_annot	no_annot	no_annot	no_annot	no_annot	no_annot	no_annot	no_annot	A32
GVMAG-M-3300025874-52.fna..Ga0209533_1000459_26	0.448798	1	no_annot	no_annot	no_annot	no_annot	no_annot	no_annot	no_annot	no_annot	A32
GVMAG-M-3300021185-39.fna..Ga0206682_10003323_6	0.972392	2	no_annot	no_annot	no_annot	no_annot	no_annot	Pox_A32	24.3	Poxvirus A32 protein	A32
ERX552336.34.dc.fa..contig_3595_48	1.48815	3	no_annot	no_annot	no_annot	no_annot	no_annot	no_annot	no_annot	no_annot	A32
GVMAG-M-3300006165-1.fna..Ga0075443_10000022_5	0.756244	2	no_annot	no_annot	no_annot	no_annot	no_annot	Pox_A32	23.1	Poxvirus A32 protein	A32
ERX552302.1.dc.fa..contig_33204_17	0.651676	2	no_annot	no_annot	no_annot	no_annot	no_annot	Pox_A32	28	Poxvirus A32 protein	A32
GCA_000906035.1_ViralProj195482..HQ632826.1_144	0.401896	1	no_annot	no_annot	no_annot	no_annot	no_annot	no_annot	no_annot	no_annot	A32
GVMAG-S-405408-21.fna..405408_contig_272_7	0.271543	1	no_annot	no_annot	no_annot	no_annot	no_annot	Pox_A32	26.8	Poxvirus A32 protein	A32
GVMAG-M-3300017763-4.fna..Ga0181410_1000712_10	0.271543	1	no_annot	no_annot	no_annot	no_annot	no_annot	Pox_A32	26.8	Poxvirus A32 protein	A32
ERX555907.107.dc.fa..contig_44650_19	7.46099	10	no_annot	no_annot	no_annot	no_annot	no_annot	no_annot	no_annot	no_annot	A32
GVMAG-M-3300020187-69.fna..Ga0206130_10000587_17	0.246057	1	no_annot	no_annot	no_annot	no_annot	no_annot	no_annot	no_annot	no_annot	A32
GVMAG-M-3300024252-27.fna..Ga0233435_1001787_8	0.688267	2	no_annot	no_annot	no_annot	no_annot	no_annot	no_annot	no_annot	no_annot	A32
SRX802077.94.dc.fa..contig_13240_8	0.271475	1	no_annot	no_annot	no_annot	no_annot	no_annot	no_annot	no_annot	no_annot	A32
GVMAG-M-3300025890-48.fna..Ga0209631_10000154_96	0.980451	2	no_annot	no_annot	no_annot	no_annot	no_annot	Pox_A32	26.3	Poxvirus A32 protein	A32
GCA_010974655.1_ASM1097465v1..HQ634145.1_235	0.108732	1	no_annot	no_annot	no_annot	no_annot	no_annot	no_annot	no_annot	no_annot	A32
GVMAG-S-ERX555915-91.fna..ERX555915_contig_1788_11	0.545933	2	no_annot	no_annot	no_annot	no_annot	no_annot	no_annot	no_annot	no_annot	A32
GVMAG-M-3300020185-3.fna..Ga0206131_10000217_65	1.09407	1	no_annot	no_annot	no_annot	no_annot	no_annot	Pox_A32	25.8	Poxvirus A32 protein	A32
GCA_003225975.1_ASM322597v1..JF974316.1_54	1.27334	3	no_annot	no_annot	no_annot	no_annot	no_annot	no_annot	no_annot	no_annot	A32
GCA_001399245.1_ViralProj298907..KT820662.1_129	0.266341	1	no_annot	no_annot	no_annot	no_annot	no_annot	Pox_A32	24.8	Poxvirus A32 protein	A32
SRX802077.79.dc.fa..contig_58730_12	0.579986	3	no_annot	no_annot	no_annot	no_annot	no_annot	Pox_A32	29.8	Poxvirus A32 protein	A32
GVMAG-M-3300021185-6.fna..Ga0206682_10005536_7	0.273435	1	no_annot	no_annot	no_annot	no_annot	no_annot	no_annot	no_annot	no_annot	A32
SRX802143.100.dc.fa..contig_4109_13	69.4718	15	no_annot	no_annot	no_annot	no_annot	no_annot	Capsid_NCLDV	217.1	Large eukaryotic DNA virus major capsid protein	mcp
GVMAG-M-3300020185-49.fna..Ga0206131_10000238_8	1.2467	5	no_annot	no_annot	no_annot	no_annot	no_annot	Capsid_NCLDV	200.5	Large eukaryotic DNA virus major capsid protein	mcp
GCA_000906035.1_ViralProj195482..HQ632826.1_68	8.17069	10	no_annot	no_annot	no_annot	no_annot	no_annot	Capsid_NCLDV	181.5	Large eukaryotic DNA virus major capsid protein	mcp
GVMAG-S-ERX556003-78.fna..ERX556003_contig_38_67	2.3443	7	no_annot	no_annot	no_annot	no_annot	no_annot	Capsid_NCLDV	181.5	Large eukaryotic DNA virus major capsid protein	mcp
GVMAG-M-3300022905-7.fna..Ga0255756_1000750_49	6.82278	11	no_annot	no_annot	no_annot	no_annot	no_annot	Capsid_NCLDV	177.5	Large eukaryotic DNA virus major capsid protein	mcp
GVMAG-M-3300026187-2.fna..Ga0209929_1000041_1	2.13817	7	no_annot	no_annot	no_annot	no_annot	no_annot	Capsid_NCLDV	191.5	Large eukaryotic DNA virus major capsid protein	mcp
ERX552292.53.dc.fa..contig_12089_1	8.83218	13	no_annot	no_annot	no_annot	no_annot	no_annot	Capsid_N	198.8	Major capsid protein N-terminus	mcp
GVMAG-M-3300027833-11.fna..Ga0209092_10000020_55	4.51703	6	no_annot	no_annot	no_annot	no_annot	no_annot	Capsid_NCLDV	217.5	Large eukaryotic DNA virus major capsid protein	mcp
GVMAG-M-3300020185-69.fna..Ga0206131_10015936_8	29.0731	15	no_annot	no_annot	no_annot	no_annot	no_annot	Capsid_NCLDV	215.4	Large eukaryotic DNA virus major capsid protein	mcp
GVMAG-M-3300021959-33.fna..Ga0222716_10003788_13	39.313	14	no_annot	no_annot	no_annot	no_annot	no_annot	Capsid_NCLDV	215.4	Large eukaryotic DNA virus major capsid protein	mcp
GVMAG-M-3300024261-37.fna..Ga0233439_10002643_21	7.17209	9	no_annot	no_annot	no_annot	no_annot	no_annot	Capsid_NCLDV	215.4	Large eukaryotic DNA virus major capsid protein	mcp
GVMAG-M-3300020185-80.fna..Ga0206131_10008949_8	46.4492	13	no_annot	no_annot	no_annot	no_annot	no_annot	Capsid_NCLDV	212	Large eukaryotic DNA virus major capsid protein	mcp
ERX555907.107.dc.fa..contig_44650_21	5.99015	9	no_annot	no_annot	no_annot	no_annot	no_annot	Capsid_N	97.5	Major capsid protein N-terminus	mcp
ERX552255.28.dc.fa..contig_14189_17	12.298	16	no_annot	no_annot	no_annot	no_annot	no_annot	Capsid_N	185.8	Major capsid protein N-terminus	mcp
GVMAG-M-3300024252-27.fna..Ga0233435_1001787_13	27.3894	14	no_annot	no_annot	no_annot	no_annot	no_annot	Capsid_NCLDV	212.7	Large eukaryotic DNA virus major capsid protein	mcp
ERX552333.20.dc.fa..contig_1920_84	0.581244	3	no_annot	no_annot	no_annot	no_annot	no_annot	Capsid_N	105.2	Major capsid protein N-terminus	mcp
ERX552336.34.dc.fa..contig_3595_47	0.469074	2	no_annot	no_annot	no_annot	no_annot	no_annot	Capsid_N	94.4	Major capsid protein N-terminus	mcp
ERX555958.4.dc.fa..contig_90_86	0.479067	3	no_annot	no_annot	no_annot	no_annot	no_annot	Capsid_NCLDV	180.8	Large eukaryotic DNA virus major capsid protein	mcp
GVMAG-M-3300017697-11.fna..Ga0180120_10000207_15	0.105137	1	no_annot	no_annot	no_annot	no_annot	no_annot	Capsid_NCLDV	169.1	Large eukaryotic DNA virus major capsid protein	mcp
GVMAG-S-1059911-62.fna..1059911_contig_132_47	169.827	16	no_annot	no_annot	no_annot	no_annot	no_annot	Capsid_NCLDV	179.8	Large eukaryotic DNA virus major capsid protein	mcp
GVMAG-M-3300020185-39.fna..Ga0206131_10000557_59	5.92773	12	no_annot	no_annot	no_annot	no_annot	no_annot	Capsid_NCLDV	211.4	Large eukaryotic DNA virus major capsid protein	mcp
GVMAG-S-ERX556054-45.fna..ERX556054_contig_166_39	19.3721	13	no_annot	no_annot	no_annot	no_annot	no_annot	Capsid_NCLDV	220.1	Large eukaryotic DNA virus major capsid protein	mcp
GVMAG-S-ERX556045-90.fna..ERX556045_contig_3917_3	0.376775	1	no_annot	no_annot	no_annot	no_annot	no_annot	Capsid_NCLDV	100.3	Large eukaryotic DNA virus major capsid protein	mcp
SRX802073.108.dc.fa..contig_24494_32	3.59502	7	no_annot	no_annot	no_annot	no_annot	no_annot	Capsid_NCLDV	106.1	Large eukaryotic DNA virus major capsid protein	mcp
GCA_010974655.1_ASM1097465v1..HQ634145.1_218	36.3409	15	no_annot	no_annot	no_annot	no_annot	no_annot	Capsid_NCLDV	137.2	Large eukaryotic DNA virus major capsid protein	mcp
ERX943717.70.dc.fa..contig_17276_1	502.814	16	no_annot	no_annot	no_annot	no_annot	no_annot	Capsid_NCLDV	191	Large eukaryotic DNA virus major capsid protein	mcp
GVMAG-M-3300020187-94.fna..Ga0206130_10002492_2	0.320015	2	no_annot	no_annot	no_annot	no_annot	no_annot	Capsid_N	68.1	Major capsid protein N-terminus	mcp
ERX552270.97.dc.fa..contig_77418_35	5.60204	11	no_annot	no_annot	no_annot	no_annot	no_annot	Capsid_NCLDV	204.2	Large eukaryotic DNA virus major capsid protein	mcp
GVMAG-S-3300004097-149.fna..3300004097.a:Ga0055584_100000350_21	32.6507	13	no_annot	no_annot	no_annot	no_annot	no_annot	Capsid_NCLDV	211.4	Large eukaryotic DNA virus major capsid protein	mcp
GVMAG-M-3300020185-3.fna..Ga0206131_10000217_55	2.14801	4	no_annot	no_annot	no_annot	no_annot	no_annot	Capsid_NCLDV	210.2	Large eukaryotic DNA virus major capsid protein	mcp
GVMAG-S-ERX555927-67.fna..ERX555927_contig_35_14	9.40704	13	no_annot	no_annot	no_annot	no_annot	no_annot	Capsid_NCLDV	182.8	Large eukaryotic DNA virus major capsid protein	mcp
GVMAG-M-3300020187-27.fna..Ga0206130_10001960_12	15.7182	12	no_annot	no_annot	no_annot	no_annot	no_annot	Capsid_NCLDV	217	Large eukaryotic DNA virus major capsid protein	mcp
GVMAG-M-3300017772-13.fna..Ga0181430_1000593_6	4.11105	9	no_annot	no_annot	no_annot	no_annot	no_annot	Capsid_NCLDV	211.1	Large eukaryotic DNA virus major capsid protein	mcp
GVMAG-M-3300024230-8.fna..Ga0228638_1000040_22	5.26262	12	no_annot	no_annot	no_annot	no_annot	no_annot	Capsid_NCLDV	211.1	Large eukaryotic DNA virus major capsid protein	mcp
GCA_003225975.1_ASM322597v1..JF974316.1_55	1.23111	4	no_annot	no_annot	no_annot	no_annot	no_annot	Capsid_N	103.5	Major capsid protein N-terminus	mcp
GVMAG-S-1102105-81.fna..1102105_contig_311_18	13.4912	15	no_annot	no_annot	no_annot	no_annot	no_annot	Capsid_NCLDV	211.2	Large eukaryotic DNA virus major capsid protein	mcp
GVMAG-S-1064195-66.fna..1064195_contig_3953_14	75.1817	15	no_annot	no_annot	no_annot	no_annot	no_annot	Capsid_NCLDV	222.5	Large eukaryotic DNA virus major capsid protein	mcp
GVMAG-S-1037377-112.fna..1037377_contig_1833_16	10.4052	14	no_annot	no_annot	no_annot	no_annot	no_annot	Capsid_NCLDV	180.6	Large eukaryotic DNA virus major capsid protein	mcp
GVMAG-M-3300023087-13.fna..Ga0255774_10000023_8	4.57701	10	no_annot	no_annot	no_annot	no_annot	no_annot	Capsid_NCLDV	170.1	Large eukaryotic DNA virus major capsid protein	mcp
GVMAG-M-3300020178-21.fna..Ga0181599_1000237_33	29.451	15	no_annot	no_annot	no_annot	no_annot	no_annot	Capsid_NCLDV	175.8	Large eukaryotic DNA virus major capsid protein	mcp
GCA_003051685.1_ASM305168v1..JN225873.1_101	0.0738273	1	no_annot	no_annot	no_annot	no_annot	no_annot	Capsid_N	96.6	Major capsid protein N-terminus	mcp
GVMAG-M-3300000115-19.fna..DelMOSum2011_c10000101_17	2.63215	11	no_annot	no_annot	no_annot	no_annot	no_annot	Capsid_N	141.7	Major capsid protein N-terminus	mcp
ERX556088.21.dc.fa..contig_6996_52	1.60349	4	no_annot	no_annot	no_annot	no_annot	no_annot	Capsid_N	155.2	Major capsid protein N-terminus	mcp
GVMAG-M-3300024294-11.fna..Ga0228664_1000469_27	7.08727	11	no_annot	no_annot	no_annot	no_annot	no_annot	Capsid_NCLDV	218.1	Large eukaryotic DNA virus major capsid protein	mcp
GVMAG-S-3300006565-14.fna..3300006565.a:Ga0100228_1028493_10	0.955401	2	no_annot	no_annot	no_annot	no_annot	no_annot	Capsid_NCLDV	178.5	Large eukaryotic DNA virus major capsid protein	mcp
GVMAG-M-3300009507-18.fna..Ga0115572_10002163_9	31.8788	16	no_annot	no_annot	no_annot	no_annot	no_annot	Capsid_NCLDV	208.4	Large eukaryotic DNA virus major capsid protein	mcp
GVMAG-M-3300017773-1.fna..Ga0181386_1000412_13	15.5722	13	no_annot	no_annot	no_annot	no_annot	no_annot	Capsid_NCLDV	180	Large eukaryotic DNA virus major capsid protein	mcp
ERX556040.51.dc.fa..contig_17702_23	0.258987	1	no_annot	no_annot	no_annot	no_annot	no_annot	Capsid_N	89.2	Major capsid protein N-terminus	mcp
ERX552270.56.dc.fa..contig_4343_29	0.581389	2	no_annot	no_annot	no_annot	no_annot	no_annot	Capsid_N	141.4	Major capsid protein N-terminus	mcp
GCA_000889515.1_ViralProj61009..HM004432.1_170	4.28231	9	no_annot	no_annot	no_annot	no_annot	no_annot	Capsid_NCLDV	185.9	Large eukaryotic DNA virus major capsid protein	mcp
GVMAG-S-403982-53.fna..403982_contig_3306_3	37.0117	16	no_annot	no_annot	no_annot	no_annot	no_annot	Capsid_NCLDV	185.9	Large eukaryotic DNA virus major capsid protein	mcp
GVMAG-M-3300005613-29.fna..Ga0074649_1001093_16	47.4274	16	no_annot	no_annot	no_annot	no_annot	no_annot	Capsid_N	201.7	Major capsid protein N-terminus	mcp
GVMAG-M-3300020187-69.fna..Ga0206130_10000587_6	7.53298	10	no_annot	no_annot	no_annot	no_annot	no_annot	Capsid_NCLDV	215.9	Large eukaryotic DNA virus major capsid protein	mcp
GVMAG-M-3300025138-11.fna..Ga0209634_1000403_33	3.18697	9	no_annot	no_annot	no_annot	no_annot	no_annot	Capsid_NCLDV	225.9	Large eukaryotic DNA virus major capsid protein	mcp
SRX802143.64.dc.fa..contig_92877_2	7.84928	13	no_annot	no_annot	no_annot	no_annot	no_annot	Capsid_NCLDV	137.2	Large eukaryotic DNA virus major capsid protein	mcp
SRX802073.74.dc.fa..contig_5497_25	0.191361	2	no_annot	no_annot	no_annot	no_annot	no_annot	Capsid_N	78.8	Major capsid protein N-terminus	mcp
GVMAG-M-3300020595-15.fna..Ga0206126_10002037_22	8.18393	14	no_annot	no_annot	no_annot	no_annot	no_annot	Capsid_NCLDV	212.9	Large eukaryotic DNA virus major capsid protein	mcp
GVMAG-M-3300021958-32.fna..Ga0222718_10000276_26	34.7624	13	no_annot	no_annot	no_annot	no_annot	no_annot	Capsid_NCLDV	210.7	Large eukaryotic DNA virus major capsid protein	mcp
ERX556034.40.dc.fa..contig_8492_54	0.134901	1	ENOG410ZVSE	275.5	S	Function unknown	NA	Capsid_N	103.9	Major capsid protein N-terminus	mcp
SRX802075.4.dc.fa..contig_53474_31	29.9507	15	no_annot	no_annot	no_annot	no_annot	no_annot	Capsid_NCLDV	211.4	Large eukaryotic DNA virus major capsid protein	mcp
GVMAG-M-3300020185-13.fna..Ga0206131_10003688_7	60.7069	16	no_annot	no_annot	no_annot	no_annot	no_annot	Capsid_NCLDV	213.1	Large eukaryotic DNA virus major capsid protein	mcp
GVMAG-M-3300023170-28.fna..Ga0255761_10004733_13	0.171219	1	no_annot	no_annot	no_annot	no_annot	no_annot	Capsid_N	193.3	Major capsid protein N-terminus	mcp
GVMAG-M-3300009149-7.fna..Ga0114918_10016120_4	0.0669194	1	no_annot	no_annot	no_annot	no_annot	no_annot	Capsid_N	80.8	Major capsid protein N-terminus	mcp
ERX552270.94.dc.fa..contig_43840_1	13.6053	15	no_annot	no_annot	no_annot	no_annot	no_annot	Capsid_NCLDV	216	Large eukaryotic DNA virus major capsid protein	mcp
GVMAG-M-3300025880-75.fna..Ga0209534_10000023_61	27.4551	15	no_annot	no_annot	no_annot	no_annot	no_annot	Capsid_NCLDV	211.6	Large eukaryotic DNA virus major capsid protein	mcp
ERX552270.38.dc.fa..contig_9593_3	1.3383	7	no_annot	no_annot	no_annot	no_annot	no_annot	Capsid_N	123.5	Major capsid protein N-terminus	mcp
GVMAG-M-3300025652-16.fna..Ga0208134_1000001_96	3.09931	9	no_annot	no_annot	no_annot	no_annot	no_annot	Capsid_NCLDV	184.9	Large eukaryotic DNA virus major capsid protein	mcp
SRX802073.53.dc.fa..contig_2484_20	1.77091	3	no_annot	no_annot	no_annot	no_annot	no_annot	Capsid_N	146.5	Major capsid protein N-terminus	mcp
mPacV_611.fasta..MN448289.1_54	3.90146	8	no_annot	no_annot	no_annot	no_annot	no_annot	Capsid_NCLDV	171.9	Large eukaryotic DNA virus major capsid protein	mcp
GVMAG-S-1037371-165.fna..1037371_contig_203_34	0.287658	2	no_annot	no_annot	no_annot	no_annot	no_annot	Capsid_NCLDV	74.3	Large eukaryotic DNA virus major capsid protein	mcp
GVMAG-M-3300009498-22.fna..Ga0115568_10000032_36	10.8193	14	no_annot	no_annot	no_annot	no_annot	no_annot	Capsid_NCLDV	217.6	Large eukaryotic DNA virus major capsid protein	mcp
GVMAG-S-ERX556019-29.fna..ERX556019_contig_2722_6	2.74384	10	no_annot	no_annot	no_annot	no_annot	no_annot	Capsid_NCLDV	217.6	Large eukaryotic DNA virus major capsid protein	mcp
ERX552256.53.dc.fa..contig_14088_3	16.7226	13	no_annot	no_annot	no_annot	no_annot	no_annot	Capsid_N	173.5	Major capsid protein N-terminus	mcp
GCA_001399245.1_ViralProj298907..KT820662.1_197	3.70495	8	no_annot	no_annot	no_annot	no_annot	no_annot	Capsid_NCLDV	218.1	Large eukaryotic DNA virus major capsid protein	mcp
GVMAG-M-3300021964-56.fna..Ga0222719_10000293_13	0.157467	1	no_annot	no_annot	no_annot	no_annot	no_annot	Capsid_N	103.4	Major capsid protein N-terminus	mcp
GVMAG-S-ERX555913-34.fna..ERX555913_contig_556_4	0.937308	6	no_annot	no_annot	no_annot	no_annot	no_annot	Capsid_NCLDV	216.7	Large eukaryotic DNA virus major capsid protein	mcp
GVMAG-M-3300021185-39.fna..Ga0206682_10006554_4	1.12585	6	no_annot	no_annot	no_annot	no_annot	no_annot	Capsid_N	77.7	Major capsid protein N-terminus	mcp
GVMAG-M-3300020595-32.fna..Ga0206126_10000055_82	2.23598	6	no_annot	no_annot	no_annot	no_annot	no_annot	Capsid_NCLDV	127.3	Large eukaryotic DNA virus major capsid protein	mcp
GVMAG-S-ERX555917-73.fna..ERX555917_contig_6285_1	0.387929	1	no_annot	no_annot	no_annot	no_annot	no_annot	Capsid_N	95.3	Major capsid protein N-terminus	mcp
GVMAG-M-3300027833-31.fna..Ga0209092_10007832_1	0.934171	3	no_annot	no_annot	no_annot	no_annot	no_annot	Capsid_N	203.3	Major capsid protein N-terminus	mcp
GVMAG-M-3300025890-48.fna..Ga0209631_10000154_103	5.34592	11	no_annot	no_annot	no_annot	no_annot	no_annot	Capsid_NCLDV	217.8	Large eukaryotic DNA virus major capsid protein	mcp
GVMAG-M-3300027833-42.fna..Ga0209092_10000363_14	0.924147	4	no_annot	no_annot	no_annot	no_annot	no_annot	Capsid_NCLDV	202.6	Large eukaryotic DNA virus major capsid protein	mcp
ERX552270.62.dc.fa..contig_10622_22	3.51666	7	no_annot	no_annot	no_annot	no_annot	no_annot	Capsid_NCLDV	214.7	Large eukaryotic DNA virus major capsid protein	mcp
ERX555913.6.dc.fa..contig_10235_8	0.597566	2	no_annot	no_annot	no_annot	no_annot	no_annot	Capsid_N	92.1	Major capsid protein N-terminus	mcp
GVMAG-M-3300025880-17.fna..Ga0209534_10003293_8	0.370591	1	no_annot	no_annot	no_annot	no_annot	no_annot	Capsid_N	150.8	Major capsid protein N-terminus	mcp
GVMAG-M-3300025727-44.fna..Ga0209047_1001241_9	10.1006	11	no_annot	no_annot	no_annot	no_annot	no_annot	Capsid_NCLDV	213.8	Large eukaryotic DNA virus major capsid protein	mcp
GVMAG-M-3300023108-6.fna..Ga0255784_10005653_3	29.1808	12	no_annot	no_annot	no_annot	no_annot	no_annot	Capsid_NCLDV	213.8	Large eukaryotic DNA virus major capsid protein	mcp
SRX802077.94.dc.fa..contig_13240_13	39.9623	14	no_annot	no_annot	no_annot	no_annot	no_annot	Capsid_NCLDV	213.8	Large eukaryotic DNA virus major capsid protein	mcp
GVMAG-S-ERX556005-85.fna..ERX556005_contig_448_1	190.979	16	no_annot	no_annot	no_annot	no_annot	no_annot	Capsid_NCLDV	183.2	Large eukaryotic DNA virus major capsid protein	mcp
SRX802073.61.dc.fa..contig_17912_7	0.0841094	1	no_annot	no_annot	no_annot	no_annot	no_annot	Capsid_N	75.3	Major capsid protein N-terminus	mcp
SRX802077.79.dc.fa..contig_35407_2	1.31786	4	no_annot	no_annot	no_annot	no_annot	no_annot	Capsid_N	175.3	Major capsid protein N-terminus	mcp
GVMAG-M-3300001718-3.fna..JGI24523J20078_1000340_17	2.99713	10	no_annot	no_annot	no_annot	no_annot	no_annot	Capsid_NCLDV	170.3	Large eukaryotic DNA virus major capsid protein	mcp
ERX555967.111.dc.fa..contig_96749_19	39.7082	14	no_annot	no_annot	no_annot	no_annot	no_annot	Capsid_NCLDV	188.9	Large eukaryotic DNA virus major capsid protein	mcp
GVMAG-M-3300024059-2.fna..Ga0255040_10001747_4	3.43286	12	no_annot	no_annot	no_annot	no_annot	no_annot	Capsid_NCLDV	211.8	Large eukaryotic DNA virus major capsid protein	mcp
GVMAG-M-3300000128-11.fna..SA_S1_NOR08_45mDRAFT_c10000722_19	0.255691	1	no_annot	no_annot	no_annot	no_annot	no_annot	Capsid_NCLDV	211.8	Large eukaryotic DNA virus major capsid protein	mcp
ERX556034.38.dc.fa..contig_15473_19	39.0919	15	no_annot	no_annot	no_annot	no_annot	no_annot	Capsid_NCLDV	184.7	Large eukaryotic DNA virus major capsid protein	mcp
GVMAG-M-3300024252-29.fna..Ga0233435_1000083_116	3.14457	8	no_annot	no_annot	no_annot	no_annot	no_annot	Capsid_NCLDV	213.1	Large eukaryotic DNA virus major capsid protein	mcp
ERX552302.1.dc.fa..contig_11835_19	2.38952	5	no_annot	no_annot	no_annot	no_annot	no_annot	Capsid_N	133.8	Major capsid protein N-terminus	mcp
GVMAG-M-3300017971-33.fna..Ga0180438_10002349_27	176.962	16	no_annot	no_annot	no_annot	no_annot	no_annot	Capsid_N	207.7	Major capsid protein N-terminus	mcp
GVMAG-M-3300027833-19.fna..Ga0209092_10000100_6	2.01079	8	no_annot	no_annot	no_annot	no_annot	no_annot	Capsid_NCLDV	79.6	Large eukaryotic DNA virus major capsid protein	mcp
GCA_003051645.1_ASM305164v1..HM004430.1_177	106.916	16	no_annot	no_annot	no_annot	no_annot	no_annot	Capsid_NCLDV	177.7	Large eukaryotic DNA virus major capsid protein	mcp
ERX555965.10.dc.fa..contig_19904_21	70.2661	14	no_annot	no_annot	no_annot	no_annot	no_annot	Capsid_NCLDV	209.2	Large eukaryotic DNA virus major capsid protein	mcp
GVMAG-M-3300021185-19.fna..Ga0206682_10002802_1	8.02455	8	no_annot	no_annot	no_annot	no_annot	no_annot	Capsid_NCLDV	213.7	Large eukaryotic DNA virus major capsid protein	mcp
GVMAG-M-3300022925-12.fna..Ga0255773_10000237_60	8.26797	11	no_annot	no_annot	no_annot	no_annot	no_annot	Capsid_NCLDV	192.5	Large eukaryotic DNA virus major capsid protein	mcp
GVMAG-S-1074264-73.fna..1074264_contig_310_6	8.5173	12	no_annot	no_annot	no_annot	no_annot	no_annot	Capsid_NCLDV	192.5	Large eukaryotic DNA virus major capsid protein	mcp
GCA_001399285.1_ViralProj298920..KP874736.1_181	63.662	15	no_annot	no_annot	no_annot	no_annot	no_annot	Capsid_NCLDV	182.4	Large eukaryotic DNA virus major capsid protein	mcp
GCA_001399265.1_ViralProj298990..KP874735.1_181	8.64447	11	no_annot	no_annot	no_annot	no_annot	no_annot	Capsid_NCLDV	182.4	Large eukaryotic DNA virus major capsid protein	mcp
GVMAG-M-3300025874-52.fna..Ga0209533_1000459_12	0.178199	1	no_annot	no_annot	no_annot	no_annot	no_annot	Capsid_N	144	Major capsid protein N-terminus	mcp
GVMAG-M-3300021185-6.fna..Ga0206682_10001298_3	0.188704	1	no_annot	no_annot	no_annot	no_annot	no_annot	Capsid_N	75.3	Major capsid protein N-terminus	mcp
ERX556034.40.dc.fa..contig_7454_14	0.220056	1	no_annot	no_annot	no_annot	no_annot	no_annot	DNA_pol_B	344.5	DNA polymerase family B	PolB
GVMAG-S-ERX556019-29.fna..ERX556019_contig_491_14	0.0475846	1	no_annot	no_annot	no_annot	no_annot	no_annot	DNA_pol_B	306.4	DNA polymerase family B	PolB
ERX552270.106.dc.fa..contig_926_1	0.0448853	1	no_annot	no_annot	no_annot	no_annot	no_annot	DNA_pol_B	184.7	DNA polymerase family B	PolB
GVMAG-M-3300001718-3.fna..JGI24523J20078_1000669_5	0.0632601	1	no_annot	no_annot	no_annot	no_annot	no_annot	DNA_pol_B	337.1	DNA polymerase family B	PolB
SRX802077.79.dc.fa..contig_95666_7	0.0457307	1	no_annot	no_annot	no_annot	no_annot	no_annot	DNA_pol_B	284.1	DNA polymerase family B	PolB
GVMAG-S-1059911-62.fna..1059911_contig_3528_6	0.0411925	1	no_annot	no_annot	no_annot	no_annot	no_annot	DNA_pol_B	366.2	DNA polymerase family B	PolB
GVMAG-S-1037377-112.fna..1037377_contig_582_20	0.0990047	1	no_annot	no_annot	no_annot	no_annot	no_annot	DNA_pol_B	352.1	DNA polymerase family B	PolB
ERX943717.70.dc.fa..contig_21258_7	6.11327	11	no_annot	no_annot	no_annot	no_annot	no_annot	DNA_pol_B	365.6	DNA polymerase family B	PolB
ERX555967.111.dc.fa..contig_32094_42	0.484324	4	no_annot	no_annot	no_annot	no_annot	no_annot	DNA_pol_B	365.6	DNA polymerase family B	PolB
SRX802189.96.dc.fa..contig_7023_7	0.231434	2	no_annot	no_annot	no_annot	no_annot	no_annot	DNA_pol_B	241.7	DNA polymerase family B	PolB
GVMAG-M-3300025652-16.fna..Ga0208134_1000001_36	0.741296	3	no_annot	no_annot	no_annot	no_annot	no_annot	DNA_pol_B	343.7	DNA polymerase family B	PolB
SRX802077.94.dc.fa..contig_36906_23	0.0530031	1	no_annot	no_annot	no_annot	no_annot	no_annot	DNA_pol_B	278	DNA polymerase family B	PolB
GVMAG-M-3300021185-19.fna..Ga0206682_10001504_10	0.0734107	2	no_annot	no_annot	no_annot	no_annot	no_annot	DNA_pol_B	316.6	DNA polymerase family B	PolB
GVMAG-S-ERX556005-85.fna..ERX556005_contig_16_75	0.981791	6	no_annot	no_annot	no_annot	no_annot	no_annot	DNA_pol_B	340.6	DNA polymerase family B	PolB
GVMAG-M-3300017971-33.fna..Ga0180438_10002665_7	0.0555696	1	no_annot	no_annot	no_annot	no_annot	no_annot	DNA_pol_B	244.6	DNA polymerase family B	PolB
ERX552256.53.dc.fa..contig_12228_14	0.0447738	1	no_annot	no_annot	no_annot	no_annot	no_annot	DNA_pol_B	289.1	DNA polymerase family B	PolB
GVMAG-M-3300020187-94.fna..Ga0206130_10004962_5	0.196732	3	no_annot	no_annot	no_annot	no_annot	no_annot	DNA_pol_B	294.8	DNA polymerase family B	PolB
GVMAG-M-3300020185-80.fna..Ga0206131_10002505_7	0.0554132	1	no_annot	no_annot	no_annot	no_annot	no_annot	DNA_pol_B	309.1	DNA polymerase family B	PolB
ERX552336.34.dc.fa..contig_5995_18	0.29514	1	no_annot	no_annot	no_annot	no_annot	no_annot	DNA_pol_B	323.2	DNA polymerase family B	PolB
SRX802143.75.dc.fa..contig_1025_24	0.264382	3	no_annot	no_annot	no_annot	no_annot	no_annot	DNA_pol_B	367.7	DNA polymerase family B	PolB
GVMAG-M-3300024294-11.fna..Ga0228664_1000078_47	0.0960053	1	no_annot	no_annot	no_annot	no_annot	no_annot	DNA_pol_B	295.8	DNA polymerase family B	PolB
GVMAG-M-3300009193-33.fna..Ga0115551_1000259_2	0.0365264	1	no_annot	no_annot	no_annot	no_annot	no_annot	DNA_pol_B	290.3	DNA polymerase family B	PolB
ERX552270.94.dc.fa..contig_21913_37	0.578754	5	no_annot	no_annot	no_annot	no_annot	no_annot	DNA_pol_B	313.8	DNA polymerase family B	PolB
GVMAG-M-3300021958-32.fna..Ga0222718_10000610_1	0.0282742	1	no_annot	no_annot	no_annot	no_annot	no_annot	DNA_pol_B	256	DNA polymerase family B	PolB
GVMAG-M-3300017773-1.fna..Ga0181386_1001064_2	0.339159	2	COG3359	33.5	L	Replication, recombination and repair	Exonuclease-like protein	DNA_pol_B	340.5	DNA polymerase family B	PolB
GCA_003051645.1_ASM305164v1..HM004430.1_205	0.0940818	1	COG1372	70.2	L	Replication, recombination and repair	Provides the precursors necessary for DNA synthesis. Catalyzes the biosynthesis of deoxyribonucleotides from the corresponding ribonucleotides (By similarity)	DNA_pol_B	323.6	DNA polymerase family B	PolB
GVMAG-M-3300027833-11.fna..Ga0209092_10000013_41	0.128405	1	no_annot	no_annot	no_annot	no_annot	no_annot	DNA_pol_B	310.9	DNA polymerase family B	PolB
GVMAG-M-3300020595-32.fna..Ga0206126_10000055_85	0.028841	1	no_annot	no_annot	no_annot	no_annot	no_annot	DNA_pol_B	287.3	DNA polymerase family B	PolB
ERX556101.9.dc.fa..contig_5858_8	0.18921	2	no_annot	no_annot	no_annot	no_annot	no_annot	DNA_pol_B	324.1	DNA polymerase family B	PolB
SRX802143.100.dc.fa..contig_17601_13	1.68624	7	ENOG410XQBN	36.1	L	Replication, recombination and repair	3'-5' exonuclease	DNA_pol_B	288.5	DNA polymerase family B	PolB
GVMAG-S-ERX555913-34.fna..ERX555913_contig_1378_7	0.0679676	1	no_annot	no_annot	no_annot	no_annot	no_annot	DNA_pol_B	256.8	DNA polymerase family B	PolB
GVMAG-M-3300020187-69.fna..Ga0206130_10005207_4	0.172274	1	no_annot	no_annot	no_annot	no_annot	no_annot	DNA_pol_B	271	DNA polymerase family B	PolB
GVMAG-S-3300000117-106.fna..3300000117.a:DelMOWin2010_c10000499_24	0.0979659	1	no_annot	no_annot	no_annot	no_annot	no_annot	DNA_pol_B	338.2	DNA polymerase family B	PolB
ERX552274.3.dc.fa..contig_22660_8	0.406564	4	no_annot	no_annot	no_annot	no_annot	no_annot	DNA_pol_B	328.3	DNA polymerase family B	PolB
GVMAG-M-3300025138-11.fna..Ga0209634_1000098_52	0.116935	2	ENOG410XQBN	35.8	L	Replication, recombination and repair	3'-5' exonuclease	DNA_pol_B	300.8	DNA polymerase family B	PolB
GVMAG-S-ERX556045-90.fna..ERX556045_contig_6196_6	0.080879	1	no_annot	no_annot	no_annot	no_annot	no_annot	DNA_pol_B	267.2	DNA polymerase family B	PolB
GVMAG-M-3300025874-52.fna..Ga0209533_1010978_6	0.0270566	1	no_annot	no_annot	no_annot	no_annot	no_annot	DNA_pol_B	267.2	DNA polymerase family B	PolB
GCA_000906035.1_ViralProj195482..HQ632826.1_230	0.128167	2	no_annot	no_annot	no_annot	no_annot	no_annot	DNA_pol_B	374.2	DNA polymerase family B	PolB
GCA_001399285.1_ViralProj298920..KP874736.1_253	0.687017	5	no_annot	no_annot	no_annot	no_annot	no_annot	DNA_pol_B	341.8	DNA polymerase family B	PolB
GCA_003225975.1_ASM322597v1..JF974316.1_85	0.465545	5	no_annot	no_annot	no_annot	no_annot	no_annot	DNA_pol_B	341.8	DNA polymerase family B	PolB
GCA_003051685.1_ASM305168v1..JN225873.1_243	0.0997936	1	no_annot	no_annot	no_annot	no_annot	no_annot	DNA_pol_B	341.8	DNA polymerase family B	PolB
SRX802075.4.dc.fa..contig_173457_6	0.106173	1	no_annot	no_annot	no_annot	no_annot	no_annot	DNA_pol_B	281.1	DNA polymerase family B	PolB
GVMAG-M-3300020187-27.fna..Ga0206130_10001211_31	0.140781	1	ENOG410XQBN	37.3	L	Replication, recombination and repair	3'-5' exonuclease	DNA_pol_B_exo1	184.1	DNA polymerase family B, exonuclease domain	PolB
ERX555907.107.dc.fa..contig_10606_32	5.38927	12	no_annot	no_annot	no_annot	no_annot	no_annot	DNA_pol_B	350.1	DNA polymerase family B	PolB
GVMAG-M-3300024252-27.fna..Ga0233435_1001695_16	0.081148	1	no_annot	no_annot	no_annot	no_annot	no_annot	DNA_pol_B	283.6	DNA polymerase family B	PolB
GVMAG-M-3300021185-39.fna..Ga0206682_10006392_5	0.191819	2	no_annot	no_annot	no_annot	no_annot	no_annot	DNA_pol_B	312.8	DNA polymerase family B	PolB
GVMAG-M-3300009507-18.fna..Ga0115572_10008245_3	0.15216	2	no_annot	no_annot	no_annot	no_annot	no_annot	DNA_pol_B	272.9	DNA polymerase family B	PolB
GVMAG-S-1059923-44.fna..1059923_contig_390_8	0.128634	1	no_annot	no_annot	no_annot	no_annot	no_annot	DNA_pol_B	338.1	DNA polymerase family B	PolB
GVMAG-M-3300020178-21.fna..Ga0181599_1000237_77	0.0649683	1	no_annot	no_annot	no_annot	no_annot	no_annot	DNA_pol_B	353.5	DNA polymerase family B	PolB
GVMAG-M-3300023087-9.fna..Ga0255774_10001110_25	0.0651815	1	no_annot	no_annot	no_annot	no_annot	no_annot	DNA_pol_B	353.5	DNA polymerase family B	PolB
ERX556040.51.dc.fa..contig_10263_13	1.44857	7	no_annot	no_annot	no_annot	no_annot	no_annot	DNA_pol_B	353.5	DNA polymerase family B	PolB
GVMAG-M-3300000115-19.fna..DelMOSum2011_c10000027_5	0.096036	2	no_annot	no_annot	no_annot	no_annot	no_annot	DNA_pol_B	276.8	DNA polymerase family B	PolB
ERX555987.14.dc.fa..contig_52270_5	0.189577	2	no_annot	no_annot	no_annot	no_annot	no_annot	DNA_pol_B	341.5	DNA polymerase family B	PolB
GVMAG-M-3300022925-12.fna..Ga0255773_10007338_3	0.407306	3	no_annot	no_annot	no_annot	no_annot	no_annot	DNA_pol_B	341.5	DNA polymerase family B	PolB
GCA_000889515.1_ViralProj61009..HM004432.1_201	0.0866167	2	no_annot	no_annot	no_annot	no_annot	no_annot	DNA_pol_B	341.5	DNA polymerase family B	PolB
GVMAG-S-3300006565-14.fna..3300006565.a:Ga0100228_1027022_9	0.0847219	1	no_annot	no_annot	no_annot	no_annot	no_annot	DNA_pol_B	341.5	DNA polymerase family B	PolB
GVMAG-M-3300024230-8.fna..Ga0228638_1001936_8	0.151648	1	COG4951	212.2	L	Replication, recombination and repair	Type III restriction protein, res subunit	ResIII	73.9	Type III restriction enzyme, res subunit	SFII
GVMAG-S-1040241-131.fna..1040241_contig_12061_3	0.208862	1	COG4951	229.1	L	Replication, recombination and repair	Type III restriction protein, res subunit	ResIII	56.4	Type III restriction enzyme, res subunit	SFII
ERX555967.111.dc.fa..contig_40950_87	2.08406	6	COG4951	195.7	L	Replication, recombination and repair	Type III restriction protein, res subunit	ResIII	53.7	Type III restriction enzyme, res subunit	SFII
ERX943717.70.dc.fa..contig_12585_63	7.30162	9	ENOG410XPDU	377.1	L	Replication, recombination and repair	Transcription termination factor, RNA polymerase II	SNF2_N	168.2	SNF2 family N-terminal domain	#N/A
ERX552270.97.dc.fa..contig_9172_4	0.144852	1	COG4951	235.8	L	Replication, recombination and repair	Type III restriction protein, res subunit	ResIII	79.2	Type III restriction enzyme, res subunit	SFII
ERX555961.17.dc.fa..contig_1036_46	0.539724	1	COG4951	231.8	L	Replication, recombination and repair	Type III restriction protein, res subunit	ResIII	66	Type III restriction enzyme, res subunit	SFII
GVMAG-S-3300000117-106.fna..3300000117.a:DelMOWin2010_c10002240_1	0.357271	1	COG4951	83.8	L	Replication, recombination and repair	Type III restriction protein, res subunit	ResIII	48.6	Type III restriction enzyme, res subunit	SFII
GVMAG-M-3300017773-1.fna..Ga0181386_1000556_14	0.0664599	1	COG0553	381.2	L	Replication, recombination and repair	helicase	SNF2_N	159.4	SNF2 family N-terminal domain	SFII
GCA_001399285.1_ViralProj298920..KP874736.1_65	0.346374	2	COG4951	219.6	L	Replication, recombination and repair	Type III restriction protein, res subunit	ResIII	60.5	Type III restriction enzyme, res subunit	SFII
GVMAG-S-ERX556005-85.fna..ERX556005_contig_2659_7	3.48613	10	COG4951	219.6	L	Replication, recombination and repair	Type III restriction protein, res subunit	ResIII	60.5	Type III restriction enzyme, res subunit	SFII
GCA_003225975.1_ASM322597v1..JF974316.1_39	1.79738	5	COG4951	219.6	L	Replication, recombination and repair	Type III restriction protein, res subunit	ResIII	60.5	Type III restriction enzyme, res subunit	SFII
GVMAG-M-3300017971-33.fna..Ga0180438_10003970_10	0.188229	1	COG4951	222.7	L	Replication, recombination and repair	Type III restriction protein, res subunit	ResIII	69.5	Type III restriction enzyme, res subunit	SFII
SRX802077.94.dc.fa..contig_13240_70	0.14457	1	COG4951	204.8	L	Replication, recombination and repair	Type III restriction protein, res subunit	ResIII	73.5	Type III restriction enzyme, res subunit	SFII
GVMAG-S-ERX556045-90.fna..ERX556045_contig_3875_9	0.0997579	1	COG0513	408.1	L	Replication, recombination and repair	purine NTP-dependent helicase activity	DEAD	132.8	DEAD/DEAH box helicase	#N/A
ERX552270.38.dc.fa..contig_20409_14	0.239641	2	COG4951	205.5	L	Replication, recombination and repair	Type III restriction protein, res subunit	ResIII	75.7	Type III restriction enzyme, res subunit	SFII
GVMAG-M-3300020185-80.fna..Ga0206131_10003551_22	1.02848	3	COG4951	164.3	L	Replication, recombination and repair	Type III restriction protein, res subunit	ResIII	80.9	Type III restriction enzyme, res subunit	SFII
GVMAG-M-3300020185-69.fna..Ga0206131_10000377_11	0.652128	6	COG4951	178.9	L	Replication, recombination and repair	Type III restriction protein, res subunit	LAGLIDADG_2	76.7	LAGLIDADG DNA endonuclease family	SFII
GVMAG-M-3300021959-33.fna..Ga0222716_10012523_9	0.58938	5	COG4951	178.9	L	Replication, recombination and repair	Type III restriction protein, res subunit	LAGLIDADG_2	76.7	LAGLIDADG DNA endonuclease family	SFII
GVMAG-M-3300021185-39.fna..Ga0206682_10002405_16	0.245168	1	COG4951	204.1	L	Replication, recombination and repair	Type III restriction protein, res subunit	ResIII	79.2	Type III restriction enzyme, res subunit	SFII
ERX552336.34.dc.fa..contig_13965_11	2.21292	6	COG4951	208.1	L	Replication, recombination and repair	Type III restriction protein, res subunit	ResIII	57.7	Type III restriction enzyme, res subunit	SFII
GVMAG-M-3300006165-1.fna..Ga0075443_10002589_6	0.183934	1	COG0513	429.9	L	Replication, recombination and repair	purine NTP-dependent helicase activity	DEAD	139.1	DEAD/DEAH box helicase	#N/A
GVMAG-M-3300025138-11.fna..Ga0209634_1000085_30	0.635254	2	COG4951	236.6	L	Replication, recombination and repair	Type III restriction protein, res subunit	ResIII	79.7	Type III restriction enzyme, res subunit	SFII
GVMAG-M-3300000128-11.fna..SA_S1_NOR08_45mDRAFT_c10000331_12	0.152397	1	COG4951	190.9	L	Replication, recombination and repair	Type III restriction protein, res subunit	ResIII	80.2	Type III restriction enzyme, res subunit	SFII
SRX802075.4.dc.fa..contig_19431_15	0.394266	2	COG4951	190.9	L	Replication, recombination and repair	Type III restriction protein, res subunit	ResIII	80.2	Type III restriction enzyme, res subunit	SFII
GVMAG-M-3300000115-19.fna..DelMOSum2011_c10000384_9	0.215331	1	COG4951	206.7	L	Replication, recombination and repair	Type III restriction protein, res subunit	ResIII	75.4	Type III restriction enzyme, res subunit	SFII
GVMAG-M-3300021185-19.fna..Ga0206682_10014490_1	0.290428	2	COG4951	206.5	L	Replication, recombination and repair	Type III restriction protein, res subunit	ResIII	75.7	Type III restriction enzyme, res subunit	SFII
GVMAG-M-3300024059-2.fna..Ga0255040_10000074_8	0.371481	2	COG0513	425.8	L	Replication, recombination and repair	purine NTP-dependent helicase activity	DEAD	132.9	DEAD/DEAH box helicase	#N/A
ERX552309.9.dc.fa..contig_224_42	0.235037	1	COG4951	236.9	L	Replication, recombination and repair	Type III restriction protein, res subunit	ResIII	55.5	Type III restriction enzyme, res subunit	SFII
GVMAG-M-3300001718-3.fna..JGI24523J20078_1000247_5	0.0716754	1	COG4951	236.9	L	Replication, recombination and repair	Type III restriction protein, res subunit	ResIII	55.5	Type III restriction enzyme, res subunit	SFII
GCA_003051685.1_ASM305168v1..JN225873.1_71	0.104665	1	COG4951	236.9	L	Replication, recombination and repair	Type III restriction protein, res subunit	ResIII	55.5	Type III restriction enzyme, res subunit	SFII
GVMAG-S-1037377-112.fna..1037377_contig_4820_8	0.235037	1	COG4951	236.9	L	Replication, recombination and repair	Type III restriction protein, res subunit	ResIII	55.5	Type III restriction enzyme, res subunit	SFII
GVMAG-M-3300009507-18.fna..Ga0115572_10003300_3	1.69446	6	COG4951	228.5	L	Replication, recombination and repair	Type III restriction protein, res subunit	ResIII	67.1	Type III restriction enzyme, res subunit	SFII
ERX555907.107.dc.fa..contig_65959_5	5.68188	9	COG4951	220.5	L	Replication, recombination and repair	Type III restriction protein, res subunit	ResIII	60.6	Type III restriction enzyme, res subunit	SFII
GVMAG-M-3300020595-15.fna..Ga0206126_10006966_4	0.112093	2	COG4951	182.6	L	Replication, recombination and repair	Type III restriction protein, res subunit	LAGLIDADG_2	63	LAGLIDADG DNA endonuclease family	SFII
ERX556040.51.dc.fa..contig_10940_25	0.311028	2	COG4951	109.7	L	Replication, recombination and repair	Type III restriction protein, res subunit	ResIII	55	Type III restriction enzyme, res subunit	SFII
GVMAG-S-3300004097-149.fna..3300004097.a:Ga0055584_100004728_6	0.334752	1	COG0553	283.6	L	Replication, recombination and repair	helicase	SNF2_N	132.3	SNF2 family N-terminal domain	SFII
SRX802143.100.dc.fa..contig_27402_43	2.15028	12	COG4951	185.7	L	Replication, recombination and repair	Type III restriction protein, res subunit	Hom_end_hint	87.7	Hom_end-associated Hint	SFII
GVMAG-M-3300027833-31.fna..Ga0209092_10005296_10	0.261282	1	COG0513	449.9	L	Replication, recombination and repair	purine NTP-dependent helicase activity	DEAD	142.4	DEAD/DEAH box helicase	#N/A
GVMAG-S-403982-53.fna..403982_contig_539_27	0.169444	1	COG4951	233.1	L	Replication, recombination and repair	Type III restriction protein, res subunit	ResIII	65.3	Type III restriction enzyme, res subunit	SFII
GVMAG-M-3300017697-11.fna..Ga0180120_10000636_4	0.156053	1	COG4951	196.9	L	Replication, recombination and repair	Type III restriction protein, res subunit	ResIII	79.5	Type III restriction enzyme, res subunit	SFII
ERX552255.28.dc.fa..contig_21097_11	0.0756715	1	COG4951	182.7	L	Replication, recombination and repair	Type III restriction protein, res subunit	ResIII	81.7	Type III restriction enzyme, res subunit	SFII
GVMAG-M-3300020178-21.fna..Ga0181599_1000237_1	0.379819	2	COG0553	385.2	L	Replication, recombination and repair	helicase	SNF2_N	161.5	SNF2 family N-terminal domain	SFII
GCA_000889515.1_ViralProj61009..HM004432.1_56	0.90287	3	COG4951	236.6	L	Replication, recombination and repair	Type III restriction protein, res subunit	ResIII	65.7	Type III restriction enzyme, res subunit	SFII
GCA_003051645.1_ASM305164v1..HM004430.1_59	0.43324	2	COG4951	236.6	L	Replication, recombination and repair	Type III restriction protein, res subunit	ResIII	65.7	Type III restriction enzyme, res subunit	SFII
GVMAG-M-3300026187-2.fna..Ga0209929_1000066_54	0.265656	1	COG4951	236.6	L	Replication, recombination and repair	Type III restriction protein, res subunit	ResIII	65.7	Type III restriction enzyme, res subunit	SFII
ERX552270.94.dc.fa..contig_37783_4	0.515602	2	COG4951	214.9	L	Replication, recombination and repair	Type III restriction protein, res subunit	ResIII	80.2	Type III restriction enzyme, res subunit	SFII
GVMAG-M-3300025890-48.fna..Ga0209631_10000154_28	0.158685	1	COG4951	187.8	L	Replication, recombination and repair	Type III restriction protein, res subunit	Hom_end_hint	85.6	Hom_end-associated Hint	SFII
GVMAG-M-3300025897-42.fna..Ga0209425_10010434_8	0.25187	1	COG4951	204.9	L	Replication, recombination and repair	Type III restriction protein, res subunit	ResIII	81.8	Type III restriction enzyme, res subunit	SFII
GVMAG-M-3300021958-32.fna..Ga0222718_10000264_10	0.200844	1	COG4951	207.9	L	Replication, recombination and repair	Type III restriction protein, res subunit	LAGLIDADG_2	65.9	LAGLIDADG DNA endonuclease family	SFII
GVMAG-M-3300021389-5.fna..Ga0213868_10007855_4	0.155408	1	COG4951	221.3	L	Replication, recombination and repair	Type III restriction protein, res subunit	ResIII	82.6	Type III restriction enzyme, res subunit	SFII
GVMAG-S-3300006565-14.fna..3300006565.a:Ga0100228_1025872_18	0.133279	1	COG4951	234.6	L	Replication, recombination and repair	Type III restriction protein, res subunit	ResIII	63.3	Type III restriction enzyme, res subunit	SFII
GVMAG-S-ERX555913-34.fna..ERX555913_contig_8314_4	0.138267	1	COG4951	176.5	L	Replication, recombination and repair	Type III restriction protein, res subunit	ResIII	69.5	Type III restriction enzyme, res subunit	SFII
ERX556088.21.dc.fa..contig_17268_8	0.344202	2	COG4951	192.5	L	Replication, recombination and repair	Type III restriction protein, res subunit	ResIII	78.4	Type III restriction enzyme, res subunit	SFII
GVMAG-M-3300027833-42.fna..Ga0209092_10000026_34	0.3732	2	COG4951	242.5	L	Replication, recombination and repair	Type III restriction protein, res subunit	ResIII	80.6	Type III restriction enzyme, res subunit	SFII
ERX555987.14.dc.fa..contig_9773_16	0.190534	1	COG4951	238.9	L	Replication, recombination and repair	Type III restriction protein, res subunit	ResIII	65.4	Type III restriction enzyme, res subunit	SFII
GVMAG-S-1059911-62.fna..1059911_contig_539_2	0.204794	2	COG4951	238.9	L	Replication, recombination and repair	Type III restriction protein, res subunit	ResIII	65.4	Type III restriction enzyme, res subunit	SFII
GVMAG-S-1074264-73.fna..1074264_contig_355_27	0.104198	1	COG4951	231.7	L	Replication, recombination and repair	Type III restriction protein, res subunit	ResIII	64.2	Type III restriction enzyme, res subunit	SFII
ERX552292.53.dc.fa..contig_55189_8	0.349845	1	COG4951	208.5	L	Replication, recombination and repair	Type III restriction protein, res subunit	ResIII	76.5	Type III restriction enzyme, res subunit	SFII
GVMAG-M-3300020187-27.fna..Ga0206130_10001407_17	0.410426	5	COG4951	189.7	L	Replication, recombination and repair	Type III restriction protein, res subunit	Hom_end_hint	90.7	Hom_end-associated Hint	SFII
GVMAG-M-3300009149-7.fna..Ga0114918_10004895_14	1.10859	2	COG4951	200.1	L	Replication, recombination and repair	Type III restriction protein, res subunit	ResIII	79.6	Type III restriction enzyme, res subunit	SFII
GVMAG-M-3300009149-7.fna..Ga0114918_10015633_9	0.516286	2	no_annot	no_annot	no_annot	no_annot	no_annot	Pox_VLTF3	149.4	Poxvirus Late Transcription Factor VLTF3 like	VLTF3
GVMAG-M-3300021185-19.fna..Ga0206682_10002802_3	0.318656	1	no_annot	no_annot	no_annot	no_annot	no_annot	Pox_VLTF3	149.4	Poxvirus Late Transcription Factor VLTF3 like	VLTF3
GVMAG-S-1037371-165.fna..1037371_contig_203_67	0.375806	1	no_annot	no_annot	no_annot	no_annot	no_annot	Pox_VLTF3	180.6	Poxvirus Late Transcription Factor VLTF3 like	VLTF3
GVMAG-M-3300009507-18.fna..Ga0115572_10002163_7	3.95075	12	no_annot	no_annot	no_annot	no_annot	no_annot	Pox_VLTF3	150.5	Poxvirus Late Transcription Factor VLTF3 like	VLTF3
ERX552336.34.dc.fa..contig_3595_29	1.19508	5	no_annot	no_annot	no_annot	no_annot	no_annot	Pox_VLTF3	173.7	Poxvirus Late Transcription Factor VLTF3 like	VLTF3
ERX556034.40.dc.fa..contig_8492_70	0.43438	2	no_annot	no_annot	no_annot	no_annot	no_annot	Pox_VLTF3	173.7	Poxvirus Late Transcription Factor VLTF3 like	VLTF3
ERX555967.111.dc.fa..contig_40950_46	0.240483	1	no_annot	no_annot	no_annot	no_annot	no_annot	Pox_VLTF3	186	Poxvirus Late Transcription Factor VLTF3 like	VLTF3
GVMAG-M-3300017763-4.fna..Ga0181410_1000931_5	0.314319	1	no_annot	no_annot	no_annot	no_annot	no_annot	Pox_VLTF3	157	Poxvirus Late Transcription Factor VLTF3 like	VLTF3
GVMAG-S-405408-21.fna..405408_contig_626_4	0.31526	1	no_annot	no_annot	no_annot	no_annot	no_annot	Pox_VLTF3	157	Poxvirus Late Transcription Factor VLTF3 like	VLTF3
ERX555965.10.dc.fa..contig_19904_24	0.161475	1	no_annot	no_annot	no_annot	no_annot	no_annot	Pox_VLTF3	152.5	Poxvirus Late Transcription Factor VLTF3 like	VLTF3
GVMAG-S-ERX556003-78.fna..ERX556003_contig_1217_3	0.318386	1	no_annot	no_annot	no_annot	no_annot	no_annot	Pox_VLTF3	177.5	Poxvirus Late Transcription Factor VLTF3 like	VLTF3
GVMAG-M-3300021185-41.fna..Ga0206682_10007831_2	0.097685	1	no_annot	no_annot	no_annot	no_annot	no_annot	Pox_VLTF3	159.9	Poxvirus Late Transcription Factor VLTF3 like	VLTF3
ERX556034.38.dc.fa..contig_26555_45	0.36683	1	no_annot	no_annot	no_annot	no_annot	no_annot	Pox_VLTF3	176	Poxvirus Late Transcription Factor VLTF3 like	VLTF3
GVMAG-M-3300025652-16.fna..Ga0208134_1000001_160	0.75832	1	no_annot	no_annot	no_annot	no_annot	no_annot	Pox_VLTF3	176	Poxvirus Late Transcription Factor VLTF3 like	VLTF3
GCA_001399285.1_ViralProj298920..KP874736.1_114	0.738318	1	no_annot	no_annot	no_annot	no_annot	no_annot	Pox_VLTF3	181.4	Poxvirus Late Transcription Factor VLTF3 like	VLTF3
GVMAG-S-ERX556005-85.fna..ERX556005_contig_16_50	2.11884	7	no_annot	no_annot	no_annot	no_annot	no_annot	Pox_VLTF3	181.4	Poxvirus Late Transcription Factor VLTF3 like	VLTF3
GCA_001399265.1_ViralProj298990..KP874735.1_122	0.296386	1	no_annot	no_annot	no_annot	no_annot	no_annot	Pox_VLTF3	181.4	Poxvirus Late Transcription Factor VLTF3 like	VLTF3
GCA_003225975.1_ASM322597v1..JF974316.1_189	0.893487	3	no_annot	no_annot	no_annot	no_annot	no_annot	Pox_VLTF3	181.4	Poxvirus Late Transcription Factor VLTF3 like	VLTF3
SRX802189.96.dc.fa..contig_7234_7	0.429236	1	no_annot	no_annot	no_annot	no_annot	no_annot	Pox_VLTF3	153.9	Poxvirus Late Transcription Factor VLTF3 like	VLTF3
ERX552255.28.dc.fa..contig_14189_18	0.293306	1	no_annot	no_annot	no_annot	no_annot	no_annot	Pox_VLTF3	154.1	Poxvirus Late Transcription Factor VLTF3 like	VLTF3
GVMAG-M-3300027833-42.fna..Ga0209092_10000363_12	1.31376	3	no_annot	no_annot	no_annot	no_annot	no_annot	Pox_VLTF3	148.4	Poxvirus Late Transcription Factor VLTF3 like	VLTF3
GVMAG-S-403982-53.fna..403982_contig_651_26	0.611708	2	no_annot	no_annot	no_annot	no_annot	no_annot	Pox_VLTF3	175.1	Poxvirus Late Transcription Factor VLTF3 like	VLTF3
ERX552333.20.dc.fa..contig_1920_67	0.119393	1	no_annot	no_annot	no_annot	no_annot	no_annot	Pox_VLTF3	175.1	Poxvirus Late Transcription Factor VLTF3 like	VLTF3
GVMAG-M-3300020187-27.fna..Ga0206130_10001960_9	0.795933	2	no_annot	no_annot	no_annot	no_annot	no_annot	Pox_VLTF3	154.1	Poxvirus Late Transcription Factor VLTF3 like	VLTF3
SRX802143.100.dc.fa..contig_4109_11	2.94067	6	no_annot	no_annot	no_annot	no_annot	no_annot	Pox_VLTF3	154.1	Poxvirus Late Transcription Factor VLTF3 like	VLTF3
GVMAG-M-3300024059-2.fna..Ga0255040_10001747_2	0.24963	1	no_annot	no_annot	no_annot	no_annot	no_annot	Pox_VLTF3	151.4	Poxvirus Late Transcription Factor VLTF3 like	VLTF3
SRX802075.4.dc.fa..contig_53474_29	0.125149	1	no_annot	no_annot	no_annot	no_annot	no_annot	Pox_VLTF3	151.4	Poxvirus Late Transcription Factor VLTF3 like	VLTF3
ERX555987.14.dc.fa..contig_10280_24	0.119015	1	no_annot	no_annot	no_annot	no_annot	no_annot	Pox_VLTF3	176.5	Poxvirus Late Transcription Factor VLTF3 like	VLTF3
GVMAG-S-ERX555927-67.fna..ERX555927_contig_6804_9	0.666249	3	no_annot	no_annot	no_annot	no_annot	no_annot	Pox_VLTF3	176.5	Poxvirus Late Transcription Factor VLTF3 like	VLTF3
ERX555958.4.dc.fa..contig_90_79	0.082178	1	no_annot	no_annot	no_annot	no_annot	no_annot	Pox_VLTF3	166.2	Poxvirus Late Transcription Factor VLTF3 like	VLTF3
ERX555907.107.dc.fa..contig_44650_37	2.72991	5	no_annot	no_annot	no_annot	no_annot	no_annot	Pox_VLTF3	178.9	Poxvirus Late Transcription Factor VLTF3 like	VLTF3
GVMAG-M-3300020185-39.fna..Ga0206131_10008703_8	0.214147	1	no_annot	no_annot	no_annot	no_annot	no_annot	Pox_VLTF3	146	Poxvirus Late Transcription Factor VLTF3 like	VLTF3
GVMAG-M-3300000115-19.fna..DelMOSum2011_c10000027_55	0.103048	1	no_annot	no_annot	no_annot	no_annot	no_annot	Pox_VLTF3	142.7	Poxvirus Late Transcription Factor VLTF3 like	VLTF3
GVMAG-M-3300017971-33.fna..Ga0180438_10002349_29	0.416988	1	no_annot	no_annot	no_annot	no_annot	no_annot	Pox_VLTF3	161.8	Poxvirus Late Transcription Factor VLTF3 like	VLTF3
ERX555913.6.dc.fa..contig_10235_6	0.726249	2	no_annot	no_annot	no_annot	no_annot	no_annot	Pox_VLTF3	149.7	Poxvirus Late Transcription Factor VLTF3 like	VLTF3
ERX552270.94.dc.fa..contig_17938_48	0.965469	3	no_annot	no_annot	no_annot	no_annot	no_annot	Pox_VLTF3	150.9	Poxvirus Late Transcription Factor VLTF3 like	VLTF3
GVMAG-M-3300024252-27.fna..Ga0233435_1001787_11	0.159753	1	no_annot	no_annot	no_annot	no_annot	no_annot	Pox_VLTF3	149.3	Poxvirus Late Transcription Factor VLTF3 like	VLTF3
GVMAG-M-3300020185-69.fna..Ga0206131_10015936_6	1.01135	4	no_annot	no_annot	no_annot	no_annot	no_annot	Pox_VLTF3	155.1	Poxvirus Late Transcription Factor VLTF3 like	VLTF3
GVMAG-M-3300021959-33.fna..Ga0222716_10003788_11	0.404435	2	no_annot	no_annot	no_annot	no_annot	no_annot	Pox_VLTF3	155.1	Poxvirus Late Transcription Factor VLTF3 like	VLTF3
GVMAG-M-3300020595-32.fna..Ga0206126_10000055_48	0.113279	1	no_annot	no_annot	no_annot	no_annot	no_annot	Pox_VLTF3	156.7	Poxvirus Late Transcription Factor VLTF3 like	VLTF3
GVMAG-M-3300021958-32.fna..Ga0222718_10000276_24	0.202517	1	no_annot	no_annot	no_annot	no_annot	no_annot	Pox_VLTF3	148.3	Poxvirus Late Transcription Factor VLTF3 like	VLTF3
mPacV_611.fasta..MN448289.1_56	0.200374	1	no_annot	no_annot	no_annot	no_annot	no_annot	Pox_VLTF3	140.3	Poxvirus Late Transcription Factor VLTF3 like	VLTF3
ERX552274.3.dc.fa..contig_11745_7	1.34679	6	no_annot	no_annot	no_annot	no_annot	no_annot	Pox_VLTF3	165.7	Poxvirus Late Transcription Factor VLTF3 like	VLTF3
GVMAG-M-3300024294-11.fna..Ga0228664_1000469_29	0.247643	1	no_annot	no_annot	no_annot	no_annot	no_annot	Pox_VLTF3	147.8	Poxvirus Late Transcription Factor VLTF3 like	VLTF3
GVMAG-S-3300013195-8.fna..3300013195.a:Ga0116815_1000265_6	0.777691	3	no_annot	no_annot	no_annot	no_annot	no_annot	Pox_VLTF3	180.4	Poxvirus Late Transcription Factor VLTF3 like	VLTF3
GVMAG-S-1092447-28.fna..1092447_contig_40_9	0.491133	1	no_annot	no_annot	no_annot	no_annot	no_annot	Pox_VLTF3	180.4	Poxvirus Late Transcription Factor VLTF3 like	VLTF3
GVMAG-M-3300022925-12.fna..Ga0255773_10011707_6	0.267586	2	no_annot	no_annot	no_annot	no_annot	no_annot	Pox_VLTF3	180.2	Poxvirus Late Transcription Factor VLTF3 like	VLTF3
GCA_000889515.1_ViralProj61009..HM004432.1_105	0.514839	1	no_annot	no_annot	no_annot	no_annot	no_annot	Pox_VLTF3	180.2	Poxvirus Late Transcription Factor VLTF3 like	VLTF3
GCA_003051645.1_ASM305164v1..HM004430.1_104	1.00341	4	no_annot	no_annot	no_annot	no_annot	no_annot	Pox_VLTF3	180.2	Poxvirus Late Transcription Factor VLTF3 like	VLTF3
ERX943717.70.dc.fa..contig_12585_41	14.5047	13	no_annot	no_annot	no_annot	no_annot	no_annot	Pox_VLTF3	185.7	Poxvirus Late Transcription Factor VLTF3 like	VLTF3
GVMAG-M-3300023108-6.fna..Ga0255784_10005653_5	0.319505	1	no_annot	no_annot	no_annot	no_annot	no_annot	Pox_VLTF3	150.4	Poxvirus Late Transcription Factor VLTF3 like	VLTF3
SRX802077.94.dc.fa..contig_13240_11	0.440544	2	no_annot	no_annot	no_annot	no_annot	no_annot	Pox_VLTF3	150.4	Poxvirus Late Transcription Factor VLTF3 like	VLTF3
ERX556101.9.dc.fa..contig_5907_3	0.329161	1	no_annot	no_annot	no_annot	no_annot	no_annot	Pox_VLTF3	152.8	Poxvirus Late Transcription Factor VLTF3 like	VLTF3
SRX802073.53.dc.fa..contig_2484_22	0.198158	1	no_annot	no_annot	no_annot	no_annot	no_annot	Pox_VLTF3	151.2	Poxvirus Late Transcription Factor VLTF3 like	VLTF3
GVMAG-M-3300020187-94.fna..Ga0206130_10002602_32	0.170217	1	no_annot	no_annot	no_annot	no_annot	no_annot	Pox_VLTF3	117.4	Poxvirus Late Transcription Factor VLTF3 like	VLTF3
GVMAG-M-3300017773-1.fna..Ga0181386_1000412_9	2.87376	3	no_annot	no_annot	no_annot	no_annot	no_annot	no_annot	no_annot	no_annot	#N/A
GVMAG-S-ERX556019-29.fna..ERX556019_contig_1324_16	0.0307377	1	COG0466	391.6	O	Post-translational modification, protein turnover, and chaperones	ATP-dependent serine protease that mediates the selective degradation of mutant and abnormal proteins as well as certain short-lived regulatory proteins. Required for cellular homeostasis and for survival from DNA damage and developmental changes induced by stress. Degrades polypeptides processively to yield small peptide fragments that are 5 to 10 amino acids long. Binds to DNA in a double-stran…	Lon_C	162.7	Lon protease (S16) C-terminal proteolytic domain	#N/A
ERX552270.94.dc.fa..contig_14022_23	1.39993	3	COG0708	245.9	L	Replication, recombination and repair	Exodeoxyribonuclease III	Exo_endo_phos	49.5	Endonuclease/Exonuclease/phosphatase family	#N/A
mPacV_611.fasta..MN448289.1_47	0.30445	1	no_annot	no_annot	no_annot	no_annot	no_annot	zf-RING_2	30.9	Ring finger domain	#N/A
GVMAG-M-3300020185-69.fna..Ga0206131_10000377_3	3.31932	7	no_annot	no_annot	no_annot	no_annot	no_annot	no_annot	no_annot	no_annot	#N/A
GVMAG-M-3300021959-33.fna..Ga0222716_10011607_3	3.3304	6	no_annot	no_annot	no_annot	no_annot	no_annot	no_annot	no_annot	no_annot	#N/A
mPacV_611.fasta..MN448285.1_1	0.443366	1	ENOG410Y5EF	42	S	Function unknown	NA	DUF1388	38.8	Repeat of unknown function (DUF1388)	#N/A
GVMAG-M-3300020185-49.fna..Ga0206131_10000434_52	0.263976	1	COG0553	48.4	L	Replication, recombination and repair	helicase	SNF2_N	46.4	SNF2 family N-terminal domain	#N/A
SRX802189.96.dc.fa..contig_13212_3	0.240355	1	ENOG4111NYA	49.2	S	Function unknown	NA	no_annot	no_annot	no_annot	#N/A
GVMAG-M-3300021185-19.fna..Ga0206682_10007023_11	0.156123	1	no_annot	no_annot	no_annot	no_annot	no_annot	Peptidase_C48	44.9	Ulp1 protease family, C-terminal catalytic domain	#N/A
ERX552270.94.dc.fa..contig_36003_12	0.143582	2	COG0085	606.3	K	Transcription	DNA-dependent RNA polymerase catalyzes the transcription of DNA into RNA using the four ribonucleoside triphosphates as substrates (By similarity)	RNA_pol_Rpb2_1	143.5	RNA polymerase beta subunit	#N/A
GVMAG-M-3300017772-13.fna..Ga0181430_1000719_15	1.12242	2	no_annot	no_annot	no_annot	no_annot	no_annot	no_annot	no_annot	no_annot	#N/A
GVMAG-M-3300017772-13.fna..Ga0181430_1000023_23	0.0989697	1	no_annot	no_annot	no_annot	no_annot	no_annot	no_annot	no_annot	no_annot	#N/A
GVMAG-M-3300020187-94.fna..Ga0206130_10020545_6	1.43296	3	ENOG410Z5JK	38.5	S	Function unknown	Coiled-coil domain-containing protein	DUF814	49.2	Domain of unknown function (DUF814)	#N/A
GVMAG-M-3300021185-19.fna..Ga0206682_10012993_3	0.133733	2	no_annot	no_annot	no_annot	no_annot	no_annot	no_annot	no_annot	no_annot	#N/A
GVMAG-M-3300020595-15.fna..Ga0206126_10001781_2	0.0943431	5	ENOG410XRYM	99.7	S	Function unknown	Microtubule-associated protein	no_annot	no_annot	no_annot	#N/A
GVMAG-M-3300020187-27.fna..Ga0206130_10000700_16	0.297448	1	no_annot	no_annot	no_annot	no_annot	no_annot	no_annot	no_annot	no_annot	#N/A
GVMAG-M-3300020187-27.fna..Ga0206130_10000580_11	0.100843	1	no_annot	no_annot	no_annot	no_annot	no_annot	no_annot	no_annot	no_annot	#N/A
GVMAG-M-3300020185-49.fna..Ga0206131_10001623_18	0.131521	1	COG4935	165.4	O	Post-translational modification, protein turnover, and chaperones	proprotein convertase subtilisin kexin type	Peptidase_S8	79.8	Subtilase family	#N/A
ERX552270.97.dc.fa..contig_46437_29	0.659802	1	no_annot	no_annot	no_annot	no_annot	no_annot	no_annot	no_annot	no_annot	#N/A
GVMAG-M-3300017772-13.fna..Ga0181430_1002685_2	1.1498	2	no_annot	no_annot	no_annot	no_annot	no_annot	no_annot	no_annot	no_annot	#N/A
GVMAG-M-3300026187-2.fna..Ga0209929_1001887_15	0.734996	2	COG0208	366.7	F	Nucleotide transport and metabolism	Provides the precursors necessary for DNA synthesis. Catalyzes the biosynthesis of deoxyribonucleotides from the corresponding ribonucleotides (By similarity)	Ribonuc_red_sm	318.5	Ribonucleotide reductase, small chain	#N/A
ERX552302.1.dc.fa..contig_16700_11	0.25808	1	ENOG411265Q	36.3	S	Function unknown	NA	Nucleotid_trans	50	Nucleotide-diphospho-sugar transferase	#N/A
GVMAG-M-3300017772-13.fna..Ga0181430_1000281_9	0.152704	1	no_annot	no_annot	no_annot	no_annot	no_annot	no_annot	no_annot	no_annot	#N/A
GVMAG-M-3300021185-39.fna..Ga0206682_10014472_6	0.767072	1	COG0164	188.8	L	Replication, recombination and repair	Endonuclease that specifically degrades the RNA of RNA- DNA hybrids (By similarity)	RNase_HII	102.1	Ribonuclease HII	#N/A
GVMAG-S-3300000117-106.fna..3300000117.a:DelMOWin2010_c10001757_8	0.710433	1	no_annot	no_annot	no_annot	no_annot	no_annot	no_annot	no_annot	no_annot	#N/A
SRX802077.94.dc.fa..contig_48818_44	0.0642813	1	COG0188	1090.8	L	Replication, recombination and repair	DNA gyrase negatively supercoils closed circular double- stranded DNA in an ATP-dependent manner and also catalyzes the interconversion of other topological isomers of double-stranded DNA rings, including catenanes and knotted rings (By similarity)	DNA_topoisoIV	342.8	DNA gyrase/topoisomerase IV, subunit A	#N/A
GVMAG-S-3300004097-149.fna..3300004097.a:Ga0055584_100019143_1	0.383762	1	COG1435	175.3	F	Nucleotide transport and metabolism	THymidine Kinase	TK	151.8	Thymidine kinase	#N/A
SRX802143.100.dc.fa..contig_22052_3	3.1905	10	COG0188	1199	L	Replication, recombination and repair	DNA gyrase negatively supercoils closed circular double- stranded DNA in an ATP-dependent manner and also catalyzes the interconversion of other topological isomers of double-stranded DNA rings, including catenanes and knotted rings (By similarity)	DNA_topoisoIV	387.2	DNA gyrase/topoisomerase IV, subunit A	#N/A
GVMAG-M-3300021964-56.fna..Ga0222719_10000674_19	0.151145	2	COG0553	43.5	L	Replication, recombination and repair	helicase	ResIII	33.8	Type III restriction enzyme, res subunit	#N/A
SRX802143.100.dc.fa..contig_27402_57	0.858328	2	ENOG410YCCP	222.9	S	Function unknown	member RAS oncogene family	Ras	173.5	Ras family	#N/A
GVMAG-M-3300022925-12.fna..Ga0255773_10007385_5	1.41676	4	ENOG410ZWVW	32.2	S	Function unknown	Diaphanous FH3 Domain	no_annot	no_annot	no_annot	#N/A
GVMAG-M-3300020185-39.fna..Ga0206131_10004116_3	0.147835	2	COG5072	41.3	D	Cell cycle control, cell division, chromosome partitioning	germ cell associated 2 (haspin)	no_annot	no_annot	no_annot	#N/A
GVMAG-M-3300020185-3.fna..Ga0206131_10000059_101	1.46273	1	no_annot	no_annot	no_annot	no_annot	no_annot	no_annot	no_annot	no_annot	#N/A
mPacV_611.fasta..MN448290.1_8	0.758895	2	no_annot	no_annot	no_annot	no_annot	no_annot	no_annot	no_annot	no_annot	#N/A
GVMAG-M-3300020185-3.fna..Ga0206131_10000059_123	1.22848	6	ENOG410XSIT	158.6	S	Function unknown	Short-chain dehydrogenase reductase Sdr	adh_short_C2	131.8	Enoyl-(Acyl carrier protein) reductase	#N/A
GVMAG-S-ERX555913-34.fna..ERX555913_contig_3957_4	0.13504	1	no_annot	no_annot	no_annot	no_annot	no_annot	no_annot	no_annot	no_annot	#N/A
ERX552255.28.dc.fa..contig_2127_61	0.341928	1	no_annot	no_annot	no_annot	no_annot	no_annot	no_annot	no_annot	no_annot	#N/A
GVMAG-M-3300021185-39.fna..Ga0206682_10006554_5	0.853768	2	no_annot	no_annot	no_annot	no_annot	no_annot	PI-PLC-X	33.8	Phosphatidylinositol-specific phospholipase C, X domain	#N/A
SRX802143.64.dc.fa..contig_66623_29	2.7188	2	no_annot	no_annot	no_annot	no_annot	no_annot	no_annot	no_annot	no_annot	#N/A
GVMAG-M-3300025890-48.fna..Ga0209631_10000365_50	0.247697	1	no_annot	no_annot	no_annot	no_annot	no_annot	no_annot	no_annot	no_annot	#N/A
ERX556034.40.dc.fa..contig_310_41	5.54809	3	no_annot	no_annot	no_annot	no_annot	no_annot	no_annot	no_annot	no_annot	#N/A
GVMAG-M-3300009507-18.fna..Ga0115572_10000474_22	0.68856	2	no_annot	no_annot	no_annot	no_annot	no_annot	no_annot	no_annot	no_annot	#N/A
GVMAG-M-3300025138-11.fna..Ga0209634_1000289_14	0.0615527	1	COG0028	491	E	Amino acid transport and metabolism	acetolactate synthase	TPP_enzyme_N	150.1	Thiamine pyrophosphate enzyme, N-terminal TPP binding domain	#N/A
GCA_010974655.1_ASM1097465v1..HQ634145.1_388	0.229954	1	ENOG410YQFC	80.1	S	Function unknown	NA	Lipocalin_2	44.3	Lipocalin-like domain	#N/A
GVMAG-M-3300027833-19.fna..Ga0209092_10000041_32	0.416023	1	no_annot	no_annot	no_annot	no_annot	no_annot	no_annot	no_annot	no_annot	#N/A
GVMAG-M-3300025727-44.fna..Ga0209047_1000310_28	0.23239	3	COG0553	51	L	Replication, recombination and repair	helicase	Helicase_C	30.7	Helicase conserved C-terminal domain	#N/A
GVMAG-S-1040241-131.fna..1040241_contig_3617_19	3.31191	3	no_annot	no_annot	no_annot	no_annot	no_annot	no_annot	no_annot	no_annot	#N/A
GVMAG-M-3300020187-69.fna..Ga0206130_10004807_8	0.206309	1	COG0553	55.5	L	Replication, recombination and repair	helicase	Helicase_C	28.8	Helicase conserved C-terminal domain	#N/A
ERX555907.107.dc.fa..contig_10606_33	43.6732	16	no_annot	no_annot	no_annot	no_annot	no_annot	Capsid_NCLDV	69.8	Large eukaryotic DNA virus major capsid protein	#N/A
GVMAG-M-3300021958-32.fna..Ga0222718_10001205_10	0.302039	1	COG3392	240	L	Replication, recombination and repair	Adenine-specific	MethyltransfD12	64.3	D12 class N6 adenine-specific DNA methyltransferase	#N/A
SRX802143.100.dc.fa..contig_13948_36	2.55493	7	no_annot	no_annot	no_annot	no_annot	no_annot	no_annot	no_annot	no_annot	#N/A
GVMAG-M-3300024059-2.fna..Ga0255040_10000574_6	0.0665641	1	COG0557	184.6	K	Transcription	3'-5' exoribonuclease that releases 5'-nucleoside monophosphates and is involved in maturation of structured RNAs (By similarity)	RNB	128.5	RNB domain	#N/A
SRX802075.4.dc.fa..contig_45713_15	0.278625	2	COG0557	184.6	K	Transcription	3'-5' exoribonuclease that releases 5'-nucleoside monophosphates and is involved in maturation of structured RNAs (By similarity)	RNB	128.5	RNB domain	#N/A
GVMAG-M-3300020185-3.fna..Ga0206131_10000489_23	1.21031	1	no_annot	no_annot	no_annot	no_annot	no_annot	no_annot	no_annot	no_annot	#N/A
SRX802077.79.dc.fa..contig_18933_19	0.0702576	1	COG0326	763.8	O	Post-translational modification, protein turnover, and chaperones	Molecular chaperone. Has ATPase activity (By similarity)	HSP90	629.1	Hsp90 protein	#N/A
GVMAG-S-ERX555927-67.fna..ERX555927_contig_1981_8	1.61731	7	ENOG410XQGS	50.1	T	Signal transduction mechanisms	mitogen-activated protein kinase kinase kinase	Pkinase	48	Protein kinase domain	#N/A
GCA_000889515.1_ViralProj61009..HM004432.1_154	3.43127	9	ENOG410XQGS	50.1	T	Signal transduction mechanisms	mitogen-activated protein kinase kinase kinase	Pkinase	48	Protein kinase domain	#N/A
GCA_003051645.1_ASM305164v1..HM004430.1_161	0.776902	3	ENOG410XQGS	50.1	T	Signal transduction mechanisms	mitogen-activated protein kinase kinase kinase	Pkinase	48	Protein kinase domain	#N/A
GVMAG-M-3300026187-2.fna..Ga0209929_1001887_12	1.19056	4	ENOG410XQGS	50.1	T	Signal transduction mechanisms	mitogen-activated protein kinase kinase kinase	Pkinase	48	Protein kinase domain	#N/A
GVMAG-M-3300020187-94.fna..Ga0206130_10010125_2	0.62112	3	COG0506	217.9	E	Amino acid transport and metabolism	Proline dehydrogenase	Pro_dh	178.7	Proline dehydrogenase	#N/A
GVMAG-M-3300025874-52.fna..Ga0209533_1005716_13	0.269992	1	no_annot	no_annot	no_annot	no_annot	no_annot	no_annot	no_annot	no_annot	#N/A
GVMAG-S-405408-21.fna..405408_contig_347_1	4.38173	8	ENOG4110CA9	35.6	S	Function unknown	AT_hook	AT_hook	32.1	AT hook motif	#N/A
SRX802143.100.dc.fa..contig_3679_59	5.28054	7	COG3145	37.2	L	Replication, recombination and repair	Alkylated DNA repair protein	2OG-FeII_Oxy_2	38.5	2OG-Fe(II) oxygenase superfamily	#N/A
SRX802143.100.dc.fa..contig_35422_10	2.48082	3	no_annot	no_annot	no_annot	no_annot	no_annot	FANCL_C	22.5	FANCL C-terminal domain	#N/A
ERX552270.106.dc.fa..contig_473_4	3.34558	13	COG0326	888.1	O	Post-translational modification, protein turnover, and chaperones	Molecular chaperone. Has ATPase activity (By similarity)	HSP90	753.8	Hsp90 protein	#N/A
GVMAG-S-ERX556005-85.fna..ERX556005_contig_2243_10	3.7107	9	COG3392	320.8	L	Replication, recombination and repair	Adenine-specific	MethyltransfD12	99.5	D12 class N6 adenine-specific DNA methyltransferase	#N/A
ERX552309.9.dc.fa..contig_3318_14	1.25948	1	no_annot	no_annot	no_annot	no_annot	no_annot	no_annot	no_annot	no_annot	#N/A
GVMAG-S-3300004097-149.fna..3300004097.a:Ga0055584_100005527_9	0.453843	1	no_annot	no_annot	no_annot	no_annot	no_annot	no_annot	no_annot	no_annot	#N/A
ERX552270.94.dc.fa..contig_37518_41	5.42794	7	no_annot	no_annot	no_annot	no_annot	no_annot	no_annot	no_annot	no_annot	#N/A
GVMAG-S-403982-53.fna..403982_contig_2686_3	1.40552	4	no_annot	no_annot	no_annot	no_annot	no_annot	no_annot	no_annot	no_annot	#N/A
GVMAG-M-3300020595-32.fna..Ga0206126_10001260_21	0.645855	2	no_annot	no_annot	no_annot	no_annot	no_annot	no_annot	no_annot	no_annot	#N/A
GVMAG-M-3300009193-33.fna..Ga0115551_1005627_5	2.08501	5	no_annot	no_annot	no_annot	no_annot	no_annot	no_annot	no_annot	no_annot	#N/A
GVMAG-M-3300020187-69.fna..Ga0206130_10000472_42	0.964326	1	COG1644	78.5	K	Transcription	DNA-dependent RNA polymerase catalyzes the transcription of DNA into RNA using the four ribonucleoside triphosphates as substrates	RNA_pol_N	79.1	RNA polymerases N / 8 kDa subunit	#N/A
GVMAG-M-3300020187-69.fna..Ga0206130_10000587_19	0.598471	1	no_annot	no_annot	no_annot	no_annot	no_annot	no_annot	no_annot	no_annot	#N/A
GVMAG-S-ERX556054-45.fna..ERX556054_contig_148_5	1.71214	1	no_annot	no_annot	no_annot	no_annot	no_annot	no_annot	no_annot	no_annot	#N/A
GVMAG-S-1040241-131.fna..1040241_contig_3091_8	0.555723	1	no_annot	no_annot	no_annot	no_annot	no_annot	no_annot	no_annot	no_annot	#N/A
GVMAG-S-1040241-131.fna..1040241_contig_7543_5	0.901683	1	no_annot	no_annot	no_annot	no_annot	no_annot	no_annot	no_annot	no_annot	#N/A
GVMAG-S-1037377-112.fna..1037377_contig_4820_2	3.70565	2	no_annot	no_annot	no_annot	no_annot	no_annot	no_annot	no_annot	no_annot	#N/A
GCA_001399245.1_ViralProj298907..KT820662.1_250	0.0528384	1	COG0449	539.5	M	Cell wall/membrane/envelope biogenesis	Catalyzes the first step in hexosamine metabolism, converting fructose-6P into glucosamine-6P using glutamine as a nitrogen source (By similarity)	SIS	128.3	SIS domain	#N/A
ERX552270.97.dc.fa..contig_25063_2	0.217238	1	no_annot	no_annot	no_annot	no_annot	no_annot	no_annot	no_annot	no_annot	#N/A
GVMAG-M-3300020178-21.fna..Ga0181599_1001288_30	1.42937	1	ENOG410Y7HG	89.1	A	RNA processing and modification	mRNA (guanine-N7-)-methyltransferase activity	Pox_MCEL	59.1	mRNA capping enzyme	#N/A
GVMAG-M-3300017773-1.fna..Ga0181386_1001100_11	0.298759	1	no_annot	no_annot	no_annot	no_annot	no_annot	no_annot	no_annot	no_annot	#N/A
GCA_003225975.1_ASM322597v1..JF974316.1_12	2.5446	3	no_annot	no_annot	no_annot	no_annot	no_annot	no_annot	no_annot	no_annot	#N/A
ERX556040.51.dc.fa..contig_2419_19	0.96549	3	ENOG4111ZQ3	68.9	S	Function unknown	NA	no_annot	no_annot	no_annot	#N/A
GVMAG-M-3300025617-32.fna..Ga0209138_1004826_3	0.326439	1	no_annot	no_annot	no_annot	no_annot	no_annot	no_annot	no_annot	no_annot	#N/A
GVMAG-M-3300023087-13.fna..Ga0255774_10000023_98	0.938576	2	no_annot	no_annot	no_annot	no_annot	no_annot	WLM	26.9	WLM domain	#N/A
GVMAG-S-ERX555913-34.fna..ERX555913_contig_2304_8	1.05272	3	no_annot	no_annot	no_annot	no_annot	no_annot	no_annot	no_annot	no_annot	#N/A
GVMAG-M-3300027833-11.fna..Ga0209092_10000020_37	2.51671	3	no_annot	no_annot	no_annot	no_annot	no_annot	no_annot	no_annot	no_annot	#N/A
GVMAG-M-3300020187-27.fna..Ga0206130_10004028_8	0.149241	1	no_annot	no_annot	no_annot	no_annot	no_annot	MUG113	36	Meiotically up-regulated gene 113	#N/A
GCA_001399285.1_ViralProj298920..KP874736.1_13	0.769153	4	no_annot	no_annot	no_annot	no_annot	no_annot	no_annot	no_annot	no_annot	#N/A
GVMAG-M-3300024294-11.fna..Ga0228664_1000248_21	0.0978632	1	COG0017	328.3	J	Translation, ribosomal structure and biogenesis	asparaginyl-tRNA synthetase	tRNA-synt_2	256	tRNA synthetases class II (D, K and N)	#N/A
GVMAG-S-3300004097-149.fna..3300004097.a:Ga0055584_100000350_10	0.519644	1	ENOG410ZX6C	32.1	S	Function unknown	sulfurtransferase	no_annot	no_annot	no_annot	#N/A
GVMAG-S-3300004097-149.fna..3300004097.a:Ga0055584_100004173_8	0.813182	1	no_annot	no_annot	no_annot	no_annot	no_annot	no_annot	no_annot	no_annot	#N/A
GCA_010974655.1_ASM1097465v1..HQ634145.1_357	0.513247	2	COG0209	692.3	F	Nucleotide transport and metabolism	Provides the precursors necessary for DNA synthesis. Catalyzes the biosynthesis of deoxyribonucleotides from the corresponding ribonucleotides (By similarity)	Ribonuc_red_lgC	611.9	Ribonucleotide reductase, barrel domain	#N/A
SRX802143.100.dc.fa..contig_27402_12	1.3145	3	no_annot	no_annot	no_annot	no_annot	no_annot	no_annot	no_annot	no_annot	#N/A
SRX802143.100.dc.fa..contig_20045_17	3.77837	4	no_annot	no_annot	no_annot	no_annot	no_annot	no_annot	no_annot	no_annot	#N/A
GVMAG-S-1037377-112.fna..1037377_contig_1466_21	1.10909	1	no_annot	no_annot	no_annot	no_annot	no_annot	no_annot	no_annot	no_annot	#N/A
GVMAG-M-3300027833-42.fna..Ga0209092_10000031_29	0.0721541	2	COG5539	39.7	O	Post-translational modification, protein turnover, and chaperones	otu domain-containing protein	OTU	34.4	OTU-like cysteine protease	#N/A
ERX552270.56.dc.fa..contig_55403_25	0.45583	1	ENOG410Y9KK	75.2	S	Function unknown	Methyltransferase, type 11	Methyltransf_25	46.7	Methyltransferase domain	#N/A
ERX552270.56.dc.fa..contig_4353_71	0.436919	1	no_annot	no_annot	no_annot	no_annot	no_annot	no_annot	no_annot	no_annot	#N/A
GVMAG-M-3300020178-21.fna..Ga0181599_1000237_66	1.23846	2	COG0756	181.5	F	Nucleotide transport and metabolism	This enzyme is involved in nucleotide metabolism it produces dUMP, the immediate precursor of thymidine nucleotides and it decreases the intracellular concentration of dUTP so that uracil cannot be incorporated into DNA (By similarity)	dUTPase	140.9	dUTPase	#N/A
ERX552336.34.dc.fa..contig_1113_16	3.73671	8	ENOG4111NYA	52.8	S	Function unknown	NA	no_annot	no_annot	no_annot	#N/A
GVMAG-M-3300020185-49.fna..Ga0206131_10005462_12	0.0944899	1	COG0086	397.9	K	Transcription	DNA-dependent RNA polymerase catalyzes the transcription of DNA into RNA using the four ribonucleoside triphosphates as substrates (By similarity)	RNA_pol_Rpb1_5	218.2	RNA polymerase Rpb1, domain 5	#N/A
GVMAG-M-3300009498-22.fna..Ga0115568_10005369_3	0.0905587	1	no_annot	no_annot	no_annot	no_annot	no_annot	no_annot	no_annot	no_annot	#N/A
SRX802077.94.dc.fa..contig_4597_21	1.03555	3	ENOG410ZRF1	235.4	S	Function unknown	Solute carrier family 25	Mito_carr	155.7	Mitochondrial carrier protein	#N/A
GVMAG-M-3300025890-48.fna..Ga0209631_10000154_99	5.2706	3	no_annot	no_annot	no_annot	no_annot	no_annot	no_annot	no_annot	no_annot	#N/A
GVMAG-M-3300027833-42.fna..Ga0209092_10004735_2	0.786766	1	COG0023	62.7	J	Translation, ribosomal structure and biogenesis	translation initiation factor	SUI1	52.6	Translation initiation factor SUI1	#N/A
ERX552270.94.dc.fa..contig_818_21	0.308522	2	COG0504	763.7	F	Nucleotide transport and metabolism	Catalyzes the ATP-dependent amination of UTP to CTP with either L-glutamine or ammonia as the source of nitrogen (By similarity)	CTP_synth_N	406.7	CTP synthase N-terminus	#N/A
ERX552270.94.dc.fa..contig_9942_21	0.835116	3	COG0086	492.8	K	Transcription	DNA-dependent RNA polymerase catalyzes the transcription of DNA into RNA using the four ribonucleoside triphosphates as substrates (By similarity)	RNA_pol_Rpb1_1	289.5	RNA polymerase Rpb1, domain 1	#N/A
GVMAG-M-3300024230-8.fna..Ga0228638_1000267_15	0.0870993	1	no_annot	no_annot	no_annot	no_annot	no_annot	no_annot	no_annot	no_annot	#N/A
GVMAG-M-3300027833-42.fna..Ga0209092_10000026_9	0.324172	1	COG3306	47.4	M	Cell wall/membrane/envelope biogenesis	lipopolysaccharide biosynthetic process	Glyco_transf_25	45.4	Glycosyltransferase family 25 (LPS biosynthesis protein)	#N/A
mPacV_611.fasta..MN448289.1_43	0.360016	1	ENOG410XTES	170.4	U	Intracellular trafficking, secretion, and vesicular transport	signal peptide peptidase	Peptidase_A22B	127.4	Signal peptide peptidase	#N/A
GVMAG-M-3300020185-69.fna..Ga0206131_10002267_17	0.82084	3	no_annot	no_annot	no_annot	no_annot	no_annot	no_annot	no_annot	no_annot	#N/A
GVMAG-M-3300020185-69.fna..Ga0206131_10002360_20	0.440947	3	COG0466	227.5	O	Post-translational modification, protein turnover, and chaperones	ATP-dependent serine protease that mediates the selective degradation of mutant and abnormal proteins as well as certain short-lived regulatory proteins. Required for cellular homeostasis and for survival from DNA damage and developmental changes induced by stress. Degrades polypeptides processively to yield small peptide fragments that are 5 to 10 amino acids long. Binds to DNA in a double-stran…	AAA	47.9	ATPase family associated with various cellular activities (AAA)	#N/A
GVMAG-M-3300021959-33.fna..Ga0222716_10002496_13	0.271622	2	COG0466	227.5	O	Post-translational modification, protein turnover, and chaperones	ATP-dependent serine protease that mediates the selective degradation of mutant and abnormal proteins as well as certain short-lived regulatory proteins. Required for cellular homeostasis and for survival from DNA damage and developmental changes induced by stress. Degrades polypeptides processively to yield small peptide fragments that are 5 to 10 amino acids long. Binds to DNA in a double-stran…	AAA	47.9	ATPase family associated with various cellular activities (AAA)	#N/A
mPacV_611.fasta..MN448285.1_22	0.153806	1	no_annot	no_annot	no_annot	no_annot	no_annot	no_annot	no_annot	no_annot	#N/A
GVMAG-S-1040241-131.fna..1040241_contig_3926_3	1.74659	3	no_annot	no_annot	no_annot	no_annot	no_annot	no_annot	no_annot	no_annot	#N/A
GVMAG-S-1040241-131.fna..1040241_contig_1687_5	1.77737	2	no_annot	no_annot	no_annot	no_annot	no_annot	no_annot	no_annot	no_annot	#N/A
ERX555907.107.dc.fa..contig_44650_10	5.2472	7	no_annot	no_annot	no_annot	no_annot	no_annot	no_annot	no_annot	no_annot	#N/A
ERX555907.107.dc.fa..contig_10606_66	16.4548	12	no_annot	no_annot	no_annot	no_annot	no_annot	no_annot	no_annot	no_annot	#N/A
GVMAG-M-3300017773-1.fna..Ga0181386_1000556_19	0.810597	3	no_annot	no_annot	no_annot	no_annot	no_annot	no_annot	no_annot	no_annot	#N/A
GVMAG-M-3300027833-42.fna..Ga0209092_10000363_19	1.95723	2	no_annot	no_annot	no_annot	no_annot	no_annot	no_annot	no_annot	no_annot	#N/A
SRX802143.64.dc.fa..contig_92877_15	9.90918	5	no_annot	no_annot	no_annot	no_annot	no_annot	no_annot	no_annot	no_annot	#N/A
GVMAG-M-3300020185-69.fna..Ga0206131_10000377_28	4.26848	6	no_annot	no_annot	no_annot	no_annot	no_annot	no_annot	no_annot	no_annot	#N/A
GVMAG-M-3300023087-13.fna..Ga0255774_10000023_23	0.515014	2	no_annot	no_annot	no_annot	no_annot	no_annot	no_annot	no_annot	no_annot	#N/A
GVMAG-S-ERX555927-67.fna..ERX555927_contig_35_29	0.327885	1	no_annot	no_annot	no_annot	no_annot	no_annot	no_annot	no_annot	no_annot	#N/A
GCA_003051645.1_ASM305164v1..HM004430.1_162	1.25337	5	no_annot	no_annot	no_annot	no_annot	no_annot	no_annot	no_annot	no_annot	#N/A
GVMAG-M-3300020187-27.fna..Ga0206130_10001263_2	0.315157	1	ENOG4112257	116.5	S	Function unknown	Methyltransferase FkbM family	Methyltransf_21	51.9	Methyltransferase FkbM domain	#N/A
GVMAG-M-3300020187-69.fna..Ga0206130_10000472_29	0.130782	2	COG0464	228.3	O	Post-translational modification, protein turnover, and chaperones	Aaa atpase	AAA	54.4	ATPase family associated with various cellular activities (AAA)	#N/A
GVMAG-M-3300009498-22.fna..Ga0115568_10000032_83	0.423136	1	ENOG4112891	56.1	S	Function unknown	protein PLANT CADMIUM RESISTANCE	PLAC8	41.3	PLAC8 family	#N/A
GVMAG-M-3300009434-15.fna..Ga0115562_1005442_5	0.423136	1	ENOG4112891	56.1	S	Function unknown	protein PLANT CADMIUM RESISTANCE	PLAC8	41.3	PLAC8 family	#N/A
GVMAG-S-403982-53.fna..403982_contig_1163_9	0.171669	2	no_annot	no_annot	no_annot	no_annot	no_annot	no_annot	no_annot	no_annot	#N/A
ERX552333.20.dc.fa..contig_1920_103	0.600511	5	no_annot	no_annot	no_annot	no_annot	no_annot	no_annot	no_annot	no_annot	#N/A
SRX802077.79.dc.fa..contig_53501_8	0.874225	1	no_annot	no_annot	no_annot	no_annot	no_annot	no_annot	no_annot	no_annot	#N/A
GVMAG-M-3300021185-6.fna..Ga0206682_10003734_2	0.420786	1	no_annot	no_annot	no_annot	no_annot	no_annot	no_annot	no_annot	no_annot	#N/A
GCA_003225975.1_ASM322597v1..JF974316.1_66	2.84875	3	no_annot	no_annot	no_annot	no_annot	no_annot	no_annot	no_annot	no_annot	#N/A
GVMAG-S-ERX555913-34.fna..ERX555913_contig_8256_2	0.758257	1	no_annot	no_annot	no_annot	no_annot	no_annot	no_annot	no_annot	no_annot	#N/A
GVMAG-M-3300021185-39.fna..Ga0206682_10007121_8	1.76389	6	ENOG410YBY4	227.7	S	Function unknown	NA	no_annot	no_annot	no_annot	#N/A
GVMAG-M-3300020187-27.fna..Ga0206130_10002476_1	0.507795	1	no_annot	no_annot	no_annot	no_annot	no_annot	no_annot	no_annot	no_annot	#N/A
GVMAG-M-3300017971-33.fna..Ga0180438_10003970_11	0.928009	5	no_annot	no_annot	no_annot	no_annot	no_annot	no_annot	no_annot	no_annot	#N/A
GVMAG-S-3300013195-8.fna..3300013195.a:Ga0116815_1000075_8	0.442582	3	no_annot	no_annot	no_annot	no_annot	no_annot	no_annot	no_annot	no_annot	#N/A
GVMAG-M-3300021185-39.fna..Ga0206682_10003663_6	1.48803	5	no_annot	no_annot	no_annot	no_annot	no_annot	no_annot	no_annot	no_annot	#N/A
GVMAG-M-3300027833-42.fna..Ga0209092_10000248_17	0.336135	1	COG5275	197.2	S	Function unknown	replication factor c	AAA	48	ATPase family associated with various cellular activities (AAA)	#N/A
GVMAG-M-3300024294-11.fna..Ga0228664_1000078_57	0.0572889	1	COG0557	151.9	K	Transcription	3'-5' exoribonuclease that releases 5'-nucleoside monophosphates and is involved in maturation of structured RNAs (By similarity)	RNB	103.9	RNB domain	#N/A
SRX802077.79.dc.fa..contig_20579_9	2.16901	4	no_annot	no_annot	no_annot	no_annot	no_annot	no_annot	no_annot	no_annot	#N/A
SRX802077.79.dc.fa..contig_16726_1	0.283819	1	COG0661	92.6	S	Function unknown	Required, probably indirectly, for the hydroxylation of 2-octaprenylphenol to 2-octaprenyl-6-hydroxy-phenol, the fourth step in ubiquinone biosynthesis (By similarity)	ABC1	40.1	ABC1 family	#N/A
GVMAG-S-403982-53.fna..403982_contig_755_5	2.44086	9	ENOG410XQGS	65.1	T	Signal transduction mechanisms	mitogen-activated protein kinase kinase kinase	Pkinase	64.5	Protein kinase domain	#N/A
ERX552333.20.dc.fa..contig_1920_3	4.83729	11	ENOG410XQGS	65.1	T	Signal transduction mechanisms	mitogen-activated protein kinase kinase kinase	Pkinase	64.5	Protein kinase domain	#N/A
GVMAG-M-3300020178-21.fna..Ga0181599_1010993_1	0.270909	1	no_annot	no_annot	no_annot	no_annot	no_annot	no_annot	no_annot	no_annot	#N/A
ERX555907.107.dc.fa..contig_17918_13	7.62348	9	no_annot	no_annot	no_annot	no_annot	no_annot	no_annot	no_annot	no_annot	#N/A
GVMAG-M-3300020185-3.fna..Ga0206131_10000430_40	1.32812	1	COG4095	71.7	S	Function unknown	MtN3 and saliva related transmembrane protein	PQ-loop	42.8	PQ loop repeat	#N/A
SRX802075.4.dc.fa..contig_45713_8	0.850981	4	no_annot	no_annot	no_annot	no_annot	no_annot	no_annot	no_annot	no_annot	#N/A
SRX802143.100.dc.fa..contig_3679_74	4.2159	10	ENOG410XPSW	47.4	S	Function unknown	phospholipase c	PI-PLC-X	56.6	Phosphatidylinositol-specific phospholipase C, X domain	#N/A
GVMAG-M-3300020185-39.fna..Ga0206131_10000557_49	0.087822	1	COG0202	63.2	K	Transcription	DNA-dependent RNA polymerase catalyzes the transcription of DNA into RNA using the four ribonucleoside triphosphates as substrates (By similarity)	RNA_pol_L	41.5	RNA polymerase Rpb3/Rpb11 dimerisation domain	#N/A
GVMAG-M-3300020187-69.fna..Ga0206130_10004807_5	0.0288224	1	no_annot	no_annot	no_annot	no_annot	no_annot	no_annot	no_annot	no_annot	#N/A
GVMAG-S-3300004097-149.fna..3300004097.a:Ga0055584_100013962_1	0.427857	6	no_annot	no_annot	no_annot	no_annot	no_annot	Helicase_C	34.4	Helicase conserved C-terminal domain	#N/A
ERX555958.4.dc.fa..contig_348_53	0.106691	1	COG1044	45.1	M	Cell wall/membrane/envelope biogenesis	Catalyzes the N-acylation of UDP-3-O-acylglucosamine using 3-hydroxyacyl-ACP as the acyl donor. Is involved in the biosynthesis of lipid A, a phosphorylated glycolipid that anchors the lipopolysaccharide to the outer membrane of the cell (By similarity)	Bactofilin	28.3	Polymer-forming cytoskeletal	#N/A
GVMAG-M-3300017772-13.fna..Ga0181430_1000023_14	0.0692286	1	no_annot	no_annot	no_annot	no_annot	no_annot	no_annot	no_annot	no_annot	#N/A
GVMAG-M-3300006165-1.fna..Ga0075443_10000022_26	0.24572	3	no_annot	no_annot	no_annot	no_annot	no_annot	no_annot	no_annot	no_annot	#N/A
SRX802073.74.dc.fa..contig_1750_15	0.159753	1	no_annot	no_annot	no_annot	no_annot	no_annot	Pkinase	33	Protein kinase domain	#N/A
GVMAG-M-3300017773-1.fna..Ga0181386_1000161_36	1.03191	4	no_annot	no_annot	no_annot	no_annot	no_annot	no_annot	no_annot	no_annot	#N/A
GVMAG-M-3300009149-7.fna..Ga0114918_10009052_4	3.55424	3	ENOG41115NR	42.5	O	Post-translational modification, protein turnover, and chaperones	Thioredoxin	Thioredoxin	67.4	Thioredoxin	#N/A
GVMAG-M-3300009498-22.fna..Ga0115568_10002066_7	0.486359	1	no_annot	no_annot	no_annot	no_annot	no_annot	no_annot	no_annot	no_annot	#N/A
GVMAG-M-3300025880-17.fna..Ga0209534_10000658_34	0.499033	2	no_annot	no_annot	no_annot	no_annot	no_annot	no_annot	no_annot	no_annot	#N/A
GVMAG-M-3300025880-17.fna..Ga0209534_10001196_14	0.120002	1	ENOG410XQBP	43.8	T	Signal transduction mechanisms	Polo-like kinase	Pox_ser-thr_kin	45.3	Poxvirus serine/threonine protein kinase	#N/A
GCA_001399285.1_ViralProj298920..KP874736.1_128	7.00126	7	ENOG410YTPC	57.7	S	Function unknown	expressed protein	DUF3339	65.7	Protein of unknown function (DUF3339)	#N/A
GVMAG-M-3300022905-7.fna..Ga0255756_1000567_52	4.21118	4	ENOG410YTPC	57.7	S	Function unknown	expressed protein	DUF3339	65.7	Protein of unknown function (DUF3339)	#N/A
GVMAG-M-3300009193-33.fna..Ga0115551_1000479_11	0.22082	1	no_annot	no_annot	no_annot	no_annot	no_annot	no_annot	no_annot	no_annot	#N/A
SRX802143.100.dc.fa..contig_3679_33	3.24874	5	ENOG4111YIV	114.4	S	Function unknown	NA	QueC	30.6	Queuosine biosynthesis protein QueC	#N/A
GVMAG-M-3300017971-33.fna..Ga0180438_10006314_13	0.285841	2	COG2066	576.8	E	Amino acid transport and metabolism	Glutaminase	Glutaminase	380	Glutaminase	#N/A
GVMAG-M-3300009507-18.fna..Ga0115572_10001428_2	0.139942	1	no_annot	no_annot	no_annot	no_annot	no_annot	no_annot	no_annot	no_annot	#N/A
GVMAG-M-3300025890-48.fna..Ga0209631_10000154_17	0.064072	1	COG3378	203.2	S	Function unknown	NA	D5_N	67.3	D5 N terminal like	#N/A
ERX555907.107.dc.fa..contig_10606_63	18.1536	15	no_annot	no_annot	no_annot	no_annot	no_annot	no_annot	no_annot	no_annot	#N/A
ERX552270.62.dc.fa..contig_9540_1	1.61507	1	COG0590	124	FJ	Nucleotide transport and metabolism;Translation, ribosomal structure and biogenesis	deaminase	dCMP_cyt_deam_1	84.4	Cytidine and deoxycytidylate deaminase zinc-binding region	#N/A
ERX552270.94.dc.fa..contig_43840_9	2.44301	3	no_annot	no_annot	no_annot	no_annot	no_annot	no_annot	no_annot	no_annot	#N/A
GVMAG-M-3300027833-11.fna..Ga0209092_10000013_15	0.110939	1	COG0557	172.1	K	Transcription	3'-5' exoribonuclease that releases 5'-nucleoside monophosphates and is involved in maturation of structured RNAs (By similarity)	RNB	108.7	RNB domain	#N/A
SRX802143.100.dc.fa..contig_17601_44	8.84905	7	no_annot	no_annot	no_annot	no_annot	no_annot	no_annot	no_annot	no_annot	#N/A
GCA_010974655.1_ASM1097465v1..HQ634145.1_275	0.250896	3	ENOG41127XD	55.3	S	Function unknown	NA	Hint	38.2	Hint module	#N/A
GVMAG-M-3300020187-94.fna..Ga0206130_10000721_24	0.814199	1	no_annot	no_annot	no_annot	no_annot	no_annot	no_annot	no_annot	no_annot	#N/A
GVMAG-M-3300020187-94.fna..Ga0206130_10004962_13	0.2714	1	no_annot	no_annot	no_annot	no_annot	no_annot	no_annot	no_annot	no_annot	#N/A
SRX802075.4.dc.fa..contig_59783_2	0.300141	2	no_annot	no_annot	no_annot	no_annot	no_annot	no_annot	no_annot	no_annot	#N/A
GVMAG-S-403982-53.fna..403982_contig_398_33	1.01247	1	no_annot	no_annot	no_annot	no_annot	no_annot	no_annot	no_annot	no_annot	#N/A
GVMAG-S-403982-53.fna..403982_contig_755_17	0.641876	1	no_annot	no_annot	no_annot	no_annot	no_annot	no_annot	no_annot	no_annot	#N/A
GVMAG-S-3300004097-149.fna..3300004097.a:Ga0055584_100001234_4	0.148322	1	no_annot	no_annot	no_annot	no_annot	no_annot	no_annot	no_annot	no_annot	#N/A
GVMAG-S-3300004097-149.fna..3300004097.a:Ga0055584_100004977_2	0.75364	4	no_annot	no_annot	no_annot	no_annot	no_annot	no_annot	no_annot	no_annot	#N/A
SRX802077.79.dc.fa..contig_8904_2	0.191707	1	ENOG4111SIR	102.5	S	Function unknown	Short-chain dehydrogenase reductase Sdr	FMO-like	213.3	Flavin-binding monooxygenase-like	#N/A
ERX555907.107.dc.fa..contig_29290_1	33.8492	9	no_annot	no_annot	no_annot	no_annot	no_annot	no_annot	no_annot	no_annot	#N/A
GVMAG-S-1102105-81.fna..1102105_contig_890_11	3.09204	8	no_annot	no_annot	no_annot	no_annot	no_annot	no_annot	no_annot	no_annot	#N/A
ERX556037.11.dc.fa..contig_7027_24	0.232443	1	ENOG410XQGS	45.5	T	Signal transduction mechanisms	mitogen-activated protein kinase kinase kinase	Pkinase	47.7	Protein kinase domain	#N/A
GVMAG-M-3300022925-12.fna..Ga0255773_10000237_44	0.232443	1	ENOG410XQGS	45.5	T	Signal transduction mechanisms	mitogen-activated protein kinase kinase kinase	Pkinase	47.7	Protein kinase domain	#N/A
GVMAG-S-1074264-73.fna..1074264_contig_310_22	0.103048	1	ENOG410XQGS	45.5	T	Signal transduction mechanisms	mitogen-activated protein kinase kinase kinase	Pkinase	47.7	Protein kinase domain	#N/A
GVMAG-M-3300024252-27.fna..Ga0233435_1000942_18	0.128158	1	COG1193	90.8	L	Replication, recombination and repair	muts2 protein	MutS_V	93	MutS domain V	#N/A
GVMAG-M-3300025652-16.fna..Ga0208134_1000001_258	0.832065	4	COG0465	544.3	O	Post-translational modification, protein turnover, and chaperones	Acts as a processive, ATP-dependent zinc metallopeptidase for both cytoplasmic and membrane proteins. Plays a role in the quality control of integral membrane proteins (By similarity)	Peptidase_M41	182.1	Peptidase family M41	#N/A
GCA_000906035.1_ViralProj195482..HQ632826.1_259	0.457296	2	COG0465	544.3	O	Post-translational modification, protein turnover, and chaperones	Acts as a processive, ATP-dependent zinc metallopeptidase for both cytoplasmic and membrane proteins. Plays a role in the quality control of integral membrane proteins (By similarity)	Peptidase_M41	182.1	Peptidase family M41	#N/A
ERX556034.38.dc.fa..contig_80926_56	0.377482	2	COG0465	544.3	O	Post-translational modification, protein turnover, and chaperones	Acts as a processive, ATP-dependent zinc metallopeptidase for both cytoplasmic and membrane proteins. Plays a role in the quality control of integral membrane proteins (By similarity)	Peptidase_M41	182.1	Peptidase family M41	#N/A
GVMAG-S-3300000117-106.fna..3300000117.a:DelMOWin2010_c10005516_1	0.108308	1	COG0465	544.3	O	Post-translational modification, protein turnover, and chaperones	Acts as a processive, ATP-dependent zinc metallopeptidase for both cytoplasmic and membrane proteins. Plays a role in the quality control of integral membrane proteins (By similarity)	Peptidase_M41	182.1	Peptidase family M41	#N/A
GVMAG-M-3300000117-10.fna..DelMOWin2010_c10000549_21	0.0523914	1	COG3378	229.5	S	Function unknown	NA	D5_N	62.9	D5 N terminal like	#N/A
GVMAG-S-1092447-28.fna..1092447_contig_40_25	1.16404	2	no_annot	no_annot	no_annot	no_annot	no_annot	no_annot	no_annot	no_annot	#N/A
GVMAG-S-ERX556005-85.fna..ERX556005_contig_16_82	0.261172	1	no_annot	no_annot	no_annot	no_annot	no_annot	no_annot	no_annot	no_annot	#N/A
ChoanoV_1.fasta..ENA_MK250086_MK250086.1_2	0.221884	1	COG0076	197.2	E	Amino acid transport and metabolism	decarboxylase	Pyridoxal_deC	72.7	Pyridoxal-dependent decarboxylase conserved domain	#N/A
GCA_000906035.1_ViralProj195482..HQ632826.1_235	1.10379	2	ENOG41128V1	74.1	S	Function unknown	Staphylococcal nuclease homologue	SNase	47.7	Staphylococcal nuclease homologue	#N/A
SRX802075.4.dc.fa..contig_59783_7	1.32669	2	no_annot	no_annot	no_annot	no_annot	no_annot	no_annot	no_annot	no_annot	#N/A
GVMAG-M-3300024059-2.fna..Ga0255040_10000326_6	0.551629	1	no_annot	no_annot	no_annot	no_annot	no_annot	no_annot	no_annot	no_annot	#N/A
GVMAG-M-3300000128-11.fna..SA_S1_NOR08_45mDRAFT_c10003884_2	1.08217	1	no_annot	no_annot	no_annot	no_annot	no_annot	no_annot	no_annot	no_annot	#N/A
GVMAG-S-ERX555927-67.fna..ERX555927_contig_35_1	0.0139261	1	ENOG4111HIP	421.9	S	Function unknown	Integrin alpha beta-propellor repeat protein	FG-GAP_2	365.4	FG-GAP repeat	#N/A
GVMAG-M-3300021185-19.fna..Ga0206682_10006599_1	0.528451	4	no_annot	no_annot	no_annot	no_annot	no_annot	no_annot	no_annot	no_annot	#N/A
ERX552270.94.dc.fa..contig_14022_4	0.78004	2	no_annot	no_annot	no_annot	no_annot	no_annot	no_annot	no_annot	no_annot	#N/A
GVMAG-M-3300024294-11.fna..Ga0228664_1000662_19	0.141136	1	no_annot	no_annot	no_annot	no_annot	no_annot	no_annot	no_annot	no_annot	#N/A
GCA_010974655.1_ASM1097465v1..HQ634145.1_223	0.183934	1	no_annot	no_annot	no_annot	no_annot	no_annot	no_annot	no_annot	no_annot	#N/A
GVMAG-M-3300021185-19.fna..Ga0206682_10001953_3	1.55334	7	no_annot	no_annot	no_annot	no_annot	no_annot	no_annot	no_annot	no_annot	#N/A
GVMAG-M-3300009149-7.fna..Ga0114918_10008412_15	0.814754	3	no_annot	no_annot	no_annot	no_annot	no_annot	no_annot	no_annot	no_annot	#N/A
GVMAG-M-3300009149-7.fna..Ga0114918_10016120_6	1.76685	1	no_annot	no_annot	no_annot	no_annot	no_annot	no_annot	no_annot	no_annot	#N/A
GCA_001399285.1_ViralProj298920..KP874736.1_61	8.54947	12	COG0661	328.4	S	Function unknown	Required, probably indirectly, for the hydroxylation of 2-octaprenylphenol to 2-octaprenyl-6-hydroxy-phenol, the fourth step in ubiquinone biosynthesis (By similarity)	ABC1	109.5	ABC1 family	#N/A
GVMAG-S-ERX556005-85.fna..ERX556005_contig_141_1	1.11844	3	COG0661	328.4	S	Function unknown	Required, probably indirectly, for the hydroxylation of 2-octaprenylphenol to 2-octaprenyl-6-hydroxy-phenol, the fourth step in ubiquinone biosynthesis (By similarity)	ABC1	109.5	ABC1 family	#N/A
GCA_003225975.1_ASM322597v1..JF974316.1_31	3.07858	8	COG0661	328.4	S	Function unknown	Required, probably indirectly, for the hydroxylation of 2-octaprenylphenol to 2-octaprenyl-6-hydroxy-phenol, the fourth step in ubiquinone biosynthesis (By similarity)	ABC1	109.5	ABC1 family	#N/A
GVMAG-S-ERX556019-29.fna..ERX556019_contig_636_24	1.94209	1	COG1644	65.5	K	Transcription	DNA-dependent RNA polymerase catalyzes the transcription of DNA into RNA using the four ribonucleoside triphosphates as substrates	RNA_pol_N	71	RNA polymerases N / 8 kDa subunit	#N/A
GVMAG-M-3300025138-11.fna..Ga0209634_1000085_52	0.320504	2	ENOG410XR6Z	184.4	S	Function unknown	Guanylate binding protein	GBP	107.5	Guanylate-binding protein, N-terminal domain	#N/A
mPacV_611.fasta..MN448289.1_95	1.49728	6	no_annot	no_annot	no_annot	no_annot	no_annot	no_annot	no_annot	no_annot	#N/A
SRX802143.100.dc.fa..contig_17601_56	3.68505	14	ENOG410YEIT	40	S	Function unknown	NA	no_annot	no_annot	no_annot	#N/A
ERX555907.107.dc.fa..contig_44650_5	2.5185	2	no_annot	no_annot	no_annot	no_annot	no_annot	no_annot	no_annot	no_annot	#N/A
ERX555913.6.dc.fa..contig_41335_4	0.277097	1	COG0085	336.6	K	Transcription	DNA-dependent RNA polymerase catalyzes the transcription of DNA into RNA using the four ribonucleoside triphosphates as substrates (By similarity)	RNA_pol_Rpb2_1	137.6	RNA polymerase beta subunit	#N/A
GVMAG-M-3300020187-94.fna..Ga0206130_10001740_6	0.197435	2	no_annot	no_annot	no_annot	no_annot	no_annot	no_annot	no_annot	no_annot	#N/A
SRX802077.79.dc.fa..contig_66977_21	0.151071	1	COG1293	447.5	K	Transcription	Fibronectin-binding A domain protein	FbpA	122.6	Fibronectin-binding protein A N-terminus (FbpA)	#N/A
GVMAG-M-3300020185-69.fna..Ga0206131_10002360_21	1.07487	7	COG0086	1191.9	K	Transcription	DNA-dependent RNA polymerase catalyzes the transcription of DNA into RNA using the four ribonucleoside triphosphates as substrates (By similarity)	RNA_pol_Rpb1_1	298.8	RNA polymerase Rpb1, domain 1	#N/A
GVMAG-M-3300021959-33.fna..Ga0222716_10002496_14	1.7928	8	COG0086	1191.9	K	Transcription	DNA-dependent RNA polymerase catalyzes the transcription of DNA into RNA using the four ribonucleoside triphosphates as substrates (By similarity)	RNA_pol_Rpb1_1	298.8	RNA polymerase Rpb1, domain 1	#N/A
ERX556034.38.dc.fa..contig_26555_55	0.440568	6	no_annot	no_annot	no_annot	no_annot	no_annot	no_annot	no_annot	no_annot	#N/A
GVMAG-M-3300024230-8.fna..Ga0228638_1000631_12	0.35643	1	no_annot	no_annot	no_annot	no_annot	no_annot	no_annot	no_annot	no_annot	#N/A
GVMAG-M-3300005613-29.fna..Ga0074649_1001539_14	0.165016	2	COG0188	1264.5	L	Replication, recombination and repair	DNA gyrase negatively supercoils closed circular double- stranded DNA in an ATP-dependent manner and also catalyzes the interconversion of other topological isomers of double-stranded DNA rings, including catenanes and knotted rings (By similarity)	DNA_topoisoIV	384.3	DNA gyrase/topoisomerase IV, subunit A	#N/A
GVMAG-M-3300024059-2.fna..Ga0255040_10000039_24	0.262448	3	COG0553	56.6	L	Replication, recombination and repair	helicase	SNF2_N	27	SNF2 family N-terminal domain	#N/A
SRX802075.4.dc.fa..contig_54058_5	0.0643434	1	COG0553	56.6	L	Replication, recombination and repair	helicase	SNF2_N	27	SNF2 family N-terminal domain	#N/A
ERX556034.38.dc.fa..contig_26555_42	0.525982	1	no_annot	no_annot	no_annot	no_annot	no_annot	no_annot	no_annot	no_annot	#N/A
GVMAG-S-ERX556005-85.fna..ERX556005_contig_16_79	3.65918	4	ENOG4111G0V	80.5	S	Function unknown	Domain of unknown function (DUF814)	DUF814	52	Domain of unknown function (DUF814)	#N/A
ERX943717.70.dc.fa..contig_45068_15	21.6839	12	no_annot	no_annot	no_annot	no_annot	no_annot	no_annot	no_annot	no_annot	#N/A
ERX556034.40.dc.fa..contig_310_19	0.312	2	ENOG410XXHR	51	M	Cell wall/membrane/envelope biogenesis	Glycosyl transferase, family 2	no_annot	no_annot	no_annot	#N/A
GVMAG-S-ERX555915-91.fna..ERX555915_contig_688_17	0.899033	1	no_annot	no_annot	no_annot	no_annot	no_annot	no_annot	no_annot	no_annot	#N/A
GCA_010974655.1_ASM1097465v1..HQ634145.1_78	1.39269	1	no_annot	no_annot	no_annot	no_annot	no_annot	no_annot	no_annot	no_annot	#N/A
GVMAG-S-ERX556019-29.fna..ERX556019_contig_7692_4	1.6806	1	no_annot	no_annot	no_annot	no_annot	no_annot	no_annot	no_annot	no_annot	#N/A
GVMAG-S-1102105-81.fna..1102105_contig_311_43	0.620328	1	no_annot	no_annot	no_annot	no_annot	no_annot	no_annot	no_annot	no_annot	#N/A
GVMAG-M-3300021185-39.fna..Ga0206682_10014472_7	0.107312	1	COG3774	129.3	M	Cell wall/membrane/envelope biogenesis	glycosyltransferase	Gly_transf_sug	33.6	Glycosyltransferase sugar-binding region containing DXD motif	#N/A
ERX555967.111.dc.fa..contig_40950_92	5.82696	7	COG1351	121.2	F	Nucleotide transport and metabolism	Catalyzes the formation of dTMP and tetrahydrofolate from dUMP and methylenetetrahydrofolate (By similarity)	Thy1	119.2	Thymidylate synthase complementing protein	#N/A
ERX552302.1.dc.fa..contig_33204_22	6.72499	4	no_annot	no_annot	no_annot	no_annot	no_annot	no_annot	no_annot	no_annot	#N/A
GVMAG-M-3300020187-69.fna..Ga0206130_10001993_4	0.0542737	1	COG0367	254.8	E	Amino acid transport and metabolism	asparagine synthetase	Asn_synthase	225.6	Asparagine synthase	#N/A
SRX802143.100.dc.fa..contig_4109_22	3.43677	6	COG1078	327	S	Function unknown	Metal Dependent Phosphohydrolase	HD	48.5	HD domain	#N/A
SRX802143.100.dc.fa..contig_17601_51	0.961223	1	no_annot	no_annot	no_annot	no_annot	no_annot	no_annot	no_annot	no_annot	#N/A
GVMAG-M-3300009149-7.fna..Ga0114918_10010690_5	0.468908	2	no_annot	no_annot	no_annot	no_annot	no_annot	no_annot	no_annot	no_annot	#N/A
GVMAG-M-3300008012-2.fna..Ga0075480_10000071_53	0.197107	1	no_annot	no_annot	no_annot	no_annot	no_annot	Capsid_NCLDV	77.5	Large eukaryotic DNA virus major capsid protein	#N/A
GCA_001399285.1_ViralProj298920..KP874736.1_142	8.96353	4	no_annot	no_annot	no_annot	no_annot	no_annot	no_annot	no_annot	no_annot	#N/A
GVMAG-M-3300009507-18.fna..Ga0115572_10011801_2	1.44334	3	no_annot	no_annot	no_annot	no_annot	no_annot	no_annot	no_annot	no_annot	#N/A
GVMAG-S-403982-53.fna..403982_contig_755_7	2.31631	3	no_annot	no_annot	no_annot	no_annot	no_annot	no_annot	no_annot	no_annot	#N/A
SRX802077.94.dc.fa..contig_67809_17	0.216034	1	COG0367	253.2	E	Amino acid transport and metabolism	asparagine synthetase	Asn_synthase	239.4	Asparagine synthase	#N/A
GVMAG-M-3300017971-33.fna..Ga0180438_10003970_22	0.47015	2	no_annot	no_annot	no_annot	no_annot	no_annot	no_annot	no_annot	no_annot	#N/A
GVMAG-M-3300025897-42.fna..Ga0209425_10001500_3	0.11499	1	no_annot	no_annot	no_annot	no_annot	no_annot	no_annot	no_annot	no_annot	#N/A
ERX555958.4.dc.fa..contig_3254_20	0.432418	1	COG0592	44.8	L	Replication, recombination and repair	DNA polymerase processivity factor activity	PCNA_N	87.1	Proliferating cell nuclear antigen, N-terminal domain	#N/A
GVMAG-M-3300024059-2.fna..Ga0255040_10000767_5	0.340766	1	no_annot	no_annot	no_annot	no_annot	no_annot	no_annot	no_annot	no_annot	#N/A
GVMAG-M-3300020187-27.fna..Ga0206130_10001625_12	0.0985495	2	COG0272	143.9	L	Replication, recombination and repair	DNA ligase (NAD+) activity	DNA_ligase_aden	55.4	NAD-dependent DNA ligase adenylation domain	#N/A
GVMAG-S-1059911-62.fna..1059911_contig_132_37	0.794633	2	ENOG4111NYA	258.4	S	Function unknown	NA	no_annot	no_annot	no_annot	#N/A
GVMAG-S-403982-53.fna..403982_contig_755_11	0.920394	4	ENOG4111NYA	258.4	S	Function unknown	NA	no_annot	no_annot	no_annot	#N/A
ERX552333.20.dc.fa..contig_5024_12	0.47393	1	ENOG4111NYA	258.4	S	Function unknown	NA	no_annot	no_annot	no_annot	#N/A
GVMAG-S-ERX555913-34.fna..ERX555913_contig_1235_5	2.37822	5	ENOG4111QYV	93.9	S	Function unknown	Fucoxanthin chlorophyll a c	Chloroa_b-bind	80.5	Chlorophyll A-B binding protein	#N/A
SRX802143.100.dc.fa..contig_17601_53	1.06628	1	no_annot	no_annot	no_annot	no_annot	no_annot	no_annot	no_annot	no_annot	#N/A
GVMAG-M-3300024329-21.fna..Ga0228631_1001740_2	0.191703	1	ENOG4111S9A	36.4	S	Function unknown	NA	Peptidase_S74	48.9	Chaperone of endosialidase	#N/A
ERX555907.107.dc.fa..contig_17918_38	17.0913	4	no_annot	no_annot	no_annot	no_annot	no_annot	no_annot	no_annot	no_annot	#N/A
GVMAG-S-ERX556045-90.fna..ERX556045_contig_3792_4	0.528477	1	no_annot	no_annot	no_annot	no_annot	no_annot	no_annot	no_annot	no_annot	#N/A
GVMAG-M-3300025874-52.fna..Ga0209533_1007150_8	0.267443	1	no_annot	no_annot	no_annot	no_annot	no_annot	no_annot	no_annot	no_annot	#N/A
GCA_003051645.1_ASM305164v1..HM004430.1_163	5.39156	7	no_annot	no_annot	no_annot	no_annot	no_annot	no_annot	no_annot	no_annot	#N/A
GVMAG-S-ERX555927-67.fna..ERX555927_contig_1981_6	4.77129	6	no_annot	no_annot	no_annot	no_annot	no_annot	no_annot	no_annot	no_annot	#N/A
GCA_000889515.1_ViralProj61009..HM004432.1_156	4.18482	7	no_annot	no_annot	no_annot	no_annot	no_annot	no_annot	no_annot	no_annot	#N/A
GVMAG-M-3300026187-2.fna..Ga0209929_1000449_19	2.54195	3	no_annot	no_annot	no_annot	no_annot	no_annot	no_annot	no_annot	no_annot	#N/A
GVMAG-M-3300026187-2.fna..Ga0209929_1001887_14	11.8692	10	no_annot	no_annot	no_annot	no_annot	no_annot	no_annot	no_annot	no_annot	#N/A
SRX802143.100.dc.fa..contig_27402_5	1.11523	3	no_annot	no_annot	no_annot	no_annot	no_annot	no_annot	no_annot	no_annot	#N/A
GVMAG-M-3300025652-16.fna..Ga0208134_1000001_216	0.989494	1	no_annot	no_annot	no_annot	no_annot	no_annot	no_annot	no_annot	no_annot	#N/A
GVMAG-M-3300025138-11.fna..Ga0209634_1000085_46	0.764612	2	COG4663	324.3	Q	Secondary metabolites biosynthesis, transport, and catabolism	extracellular solute-binding protein, family 7	DctP	101.9	Bacterial extracellular solute-binding protein, family 7	#N/A
GVMAG-M-3300020187-94.fna..Ga0206130_10002492_24	0.466101	1	no_annot	no_annot	no_annot	no_annot	no_annot	no_annot	no_annot	no_annot	#N/A
GVMAG-M-3300020187-94.fna..Ga0206130_10000721_28	0.23305	1	COG0470	122.4	L	Replication, recombination and repair	DNA polymerase III subunit delta'	AAA	42	ATPase family associated with various cellular activities (AAA)	#N/A
GVMAG-M-3300017773-1.fna..Ga0181386_1000161_41	3.504	2	no_annot	no_annot	no_annot	no_annot	no_annot	no_annot	no_annot	no_annot	#N/A
ERX552270.97.dc.fa..contig_903_12	0.402062	1	no_annot	no_annot	no_annot	no_annot	no_annot	no_annot	no_annot	no_annot	#N/A
GVMAG-M-3300001718-3.fna..JGI24523J20078_1000343_5	0.839097	1	no_annot	no_annot	no_annot	no_annot	no_annot	no_annot	no_annot	no_annot	#N/A
GVMAG-S-3300004097-149.fna..3300004097.a:Ga0055584_100000869_19	0.161464	3	ENOG4111Q11	147.9	M	Cell wall/membrane/envelope biogenesis	group 1 glycosyl transferase	Glycos_transf_1	136.4	Glycosyl transferases group 1	#N/A
GVMAG-M-3300023108-6.fna..Ga0255784_10001115_3	0.182748	1	COG0470	115.9	L	Replication, recombination and repair	DNA polymerase III subunit delta'	AAA	43.8	ATPase family associated with various cellular activities (AAA)	#N/A
GVMAG-M-3300021959-33.fna..Ga0222716_10005430_10	0.539289	2	no_annot	no_annot	no_annot	no_annot	no_annot	no_annot	no_annot	no_annot	#N/A
GCA_003225975.1_ASM322597v1..JF974316.1_59	17.5785	11	no_annot	no_annot	no_annot	no_annot	no_annot	no_annot	no_annot	no_annot	#N/A
ERX552270.94.dc.fa..contig_818_2	1.58829	2	no_annot	no_annot	no_annot	no_annot	no_annot	no_annot	no_annot	no_annot	#N/A
ERX555907.107.dc.fa..contig_17918_22	4.29696	4	no_annot	no_annot	no_annot	no_annot	no_annot	no_annot	no_annot	no_annot	#N/A
ERX943717.70.dc.fa..contig_13034_31	100.287	15	no_annot	no_annot	no_annot	no_annot	no_annot	no_annot	no_annot	no_annot	#N/A
GVMAG-S-1037377-112.fna..1037377_contig_4820_3	0.543386	2	COG0661	308.7	S	Function unknown	Required, probably indirectly, for the hydroxylation of 2-octaprenylphenol to 2-octaprenyl-6-hydroxy-phenol, the fourth step in ubiquinone biosynthesis (By similarity)	ABC1	101.3	ABC1 family	#N/A
GVMAG-M-3300009467-15.fna..Ga0115565_10000924_17	0.773987	3	no_annot	no_annot	no_annot	no_annot	no_annot	no_annot	no_annot	no_annot	#N/A
GVMAG-M-3300020187-94.fna..Ga0206130_10003616_7	0.436269	1	no_annot	no_annot	no_annot	no_annot	no_annot	no_annot	no_annot	no_annot	#N/A
GVMAG-M-3300025880-75.fna..Ga0209534_10000023_65	7.56101	7	no_annot	no_annot	no_annot	no_annot	no_annot	no_annot	no_annot	no_annot	#N/A
GVMAG-M-3300020185-3.fna..Ga0206131_10004236_11	0.637867	3	no_annot	no_annot	no_annot	no_annot	no_annot	no_annot	no_annot	no_annot	#N/A
ERX943717.70.dc.fa..contig_45068_27	13.6079	5	no_annot	no_annot	no_annot	no_annot	no_annot	no_annot	no_annot	no_annot	#N/A
GVMAG-M-3300027833-42.fna..Ga0209092_10000286_27	0.223353	1	no_annot	no_annot	no_annot	no_annot	no_annot	no_annot	no_annot	no_annot	#N/A
ERX555907.43.dc.fa..contig_3135_6	0.698628	2	no_annot	no_annot	no_annot	no_annot	no_annot	no_annot	no_annot	no_annot	#N/A
GVMAG-S-1074264-73.fna..1074264_contig_355_45	0.309621	1	no_annot	no_annot	no_annot	no_annot	no_annot	no_annot	no_annot	no_annot	#N/A
GVMAG-M-3300024252-27.fna..Ga0233435_1000942_25	0.498719	1	no_annot	no_annot	no_annot	no_annot	no_annot	no_annot	no_annot	no_annot	#N/A
GVMAG-M-3300027833-42.fna..Ga0209092_10000363_17	0.623386	1	COG5054	78.6	O	Post-translational modification, protein turnover, and chaperones	thiol oxidase activity	Evr1_Alr	76.1	Erv1 / Alr family	#N/A
SRX802077.79.dc.fa..contig_16726_11	0.744709	2	COG1212	230.7	M	Cell wall/membrane/envelope biogenesis	Activates KDO (a required 8-carbon sugar) for incorporation into bacterial lipopolysaccharide in Gram-negative bacteria (By similarity)	CTP_transf_3	113.2	Cytidylyltransferase	#N/A
ERX552309.9.dc.fa..contig_721_38	0.282914	1	no_annot	no_annot	no_annot	no_annot	no_annot	no_annot	no_annot	no_annot	#N/A
GVMAG-M-3300027833-31.fna..Ga0209092_10014207_3	0.321219	1	COG3387	129.7	G	Carbohydrate transport and metabolism	glycoside hydrolase 15-related	Glyco_hydro_15	102.8	Glycosyl hydrolases family 15	#N/A
GVMAG-S-1074264-73.fna..1074264_contig_355_43	0.825657	1	no_annot	no_annot	no_annot	no_annot	no_annot	no_annot	no_annot	no_annot	#N/A
GVMAG-M-3300005613-29.fna..Ga0074649_1000687_8	0.0392275	1	COG0466	397.8	O	Post-translational modification, protein turnover, and chaperones	ATP-dependent serine protease that mediates the selective degradation of mutant and abnormal proteins as well as certain short-lived regulatory proteins. Required for cellular homeostasis and for survival from DNA damage and developmental changes induced by stress. Degrades polypeptides processively to yield small peptide fragments that are 5 to 10 amino acids long. Binds to DNA in a double-stran…	Lon_C	158.4	Lon protease (S16) C-terminal proteolytic domain	#N/A
ERX943717.70.dc.fa..contig_45068_25	3.81447	5	no_annot	no_annot	no_annot	no_annot	no_annot	no_annot	no_annot	no_annot	#N/A
ERX552270.94.dc.fa..contig_818_3	0.61219	1	no_annot	no_annot	no_annot	no_annot	no_annot	no_annot	no_annot	no_annot	#N/A
ChoanoV_1.fasta..ENA_MK250091_MK250091.1_12	0.119084	1	COG0465	109.9	O	Post-translational modification, protein turnover, and chaperones	Acts as a processive, ATP-dependent zinc metallopeptidase for both cytoplasmic and membrane proteins. Plays a role in the quality control of integral membrane proteins (By similarity)	AAA	63.1	ATPase family associated with various cellular activities (AAA)	#N/A
GVMAG-M-3300020185-3.fna..Ga0206131_10004236_9	0.0946913	1	no_annot	no_annot	no_annot	no_annot	no_annot	no_annot	no_annot	no_annot	#N/A
ERX552336.34.dc.fa..contig_1113_2	1.29959	3	ENOG410ZMWH	50	S	Function unknown	NA	no_annot	no_annot	no_annot	#N/A
GVMAG-M-3300020185-69.fna..Ga0206131_10002267_26	0.877951	3	COG1002	65.5	V	Defense mechanisms	Type II restriction enzyme, methylase	Eco57I	29	Eco57I restriction-modification methylase	#N/A
GVMAG-M-3300021185-6.fna..Ga0206682_10010863_2	1.69774	4	ENOG410ZUPW	194.6	S	Function unknown	lipopolysaccharide core biosynthesis protein	Glyco_transf_90	55.4	Glycosyl transferase family 90	#N/A
ERX943717.70.dc.fa..contig_12585_14	161.314	14	no_annot	no_annot	no_annot	no_annot	no_annot	no_annot	no_annot	no_annot	#N/A
ERX943717.70.dc.fa..contig_12585_72	20.5126	11	no_annot	no_annot	no_annot	no_annot	no_annot	no_annot	no_annot	no_annot	#N/A
ERX943717.70.dc.fa..contig_21258_9	117.998	15	no_annot	no_annot	no_annot	no_annot	no_annot	no_annot	no_annot	no_annot	#N/A
GCA_003225975.1_ASM322597v1..JF974316.1_160	1.07737	2	no_annot	no_annot	no_annot	no_annot	no_annot	no_annot	no_annot	no_annot	#N/A
GVMAG-S-3300000117-106.fna..3300000117.a:DelMOWin2010_c10005397_13	5.85176	5	no_annot	no_annot	no_annot	no_annot	no_annot	no_annot	no_annot	no_annot	#N/A
GVMAG-S-ERX555913-34.fna..ERX555913_contig_3742_3	0.322857	1	COG0571	137.3	K	Transcription	Digests double-stranded RNA. Involved in the processing of primary rRNA transcript to yield the immediate precursors to the large and small rRNAs (23S and 16S). Also processes some mRNAs, and tRNAs when they are encoded in the rRNA operon (By similarity)	Ribonucleas_3_3	70.8	Ribonuclease-III-like	#N/A
GVMAG-M-3300020187-94.fna..Ga0206130_10002602_28	1.0832	1	no_annot	no_annot	no_annot	no_annot	no_annot	no_annot	no_annot	no_annot	#N/A
GVMAG-M-3300025652-16.fna..Ga0208134_1000001_265	0.68403	1	ENOG4111TZX	47.6	S	Function unknown	Protein of unknown function (DUF3110)	DUF3110	55.1	Protein of unknown function (DUF3110)	#N/A
GVMAG-S-ERX555915-91.fna..ERX555915_contig_2204_6	1.0063	7	ENOG4111H4N	48.3	M	Cell wall/membrane/envelope biogenesis	Glycosyl transferase, group 2 family protein	no_annot	no_annot	no_annot	#N/A
ERX555907.107.dc.fa..contig_10606_52	8.01632	6	COG1694	36.6	S	Function unknown	MazG family	MazG	37.3	MazG nucleotide pyrophosphohydrolase domain	#N/A
ERX555907.107.dc.fa..contig_10606_15	13.4831	10	no_annot	no_annot	no_annot	no_annot	no_annot	no_annot	no_annot	no_annot	#N/A
GVMAG-M-3300027833-42.fna..Ga0209092_10000031_73	0.72575	2	no_annot	no_annot	no_annot	no_annot	no_annot	Laminin_G_3	33	Concanavalin A-like lectin/glucanases superfamily	#N/A
GVMAG-S-1040241-131.fna..1040241_contig_3617_6	0.220464	1	no_annot	no_annot	no_annot	no_annot	no_annot	no_annot	no_annot	no_annot	#N/A
GVMAG-M-3300020187-69.fna..Ga0206130_10006885_8	0.226437	3	COG0553	49.5	L	Replication, recombination and repair	helicase	Helicase_C	33.6	Helicase conserved C-terminal domain	#N/A
GVMAG-S-3300000117-106.fna..3300000117.a:DelMOWin2010_c10003662_14	1.99921	2	no_annot	no_annot	no_annot	no_annot	no_annot	no_annot	no_annot	no_annot	#N/A
GVMAG-M-3300027833-19.fna..Ga0209092_10000041_20	0.281209	1	no_annot	no_annot	no_annot	no_annot	no_annot	ABC_trans_CmpB	28.5	Putative ABC-transporter type IV	#N/A
GVMAG-M-3300025727-44.fna..Ga0209047_1000310_36	0.0790522	2	ENOG4112BKN	172.4	S	Function unknown	NA	DUF2164	42.3	Uncharacterized conserved protein (DUF2164)	#N/A
GVMAG-M-3300021964-56.fna..Ga0222719_10000924_10	0.22391	3	ENOG410Y7HG	103.2	A	RNA processing and modification	mRNA (guanine-N7-)-methyltransferase activity	Pox_MCEL	68.5	mRNA capping enzyme	#N/A
GVMAG-S-1040241-131.fna..1040241_contig_6238_5	0.387027	1	no_annot	no_annot	no_annot	no_annot	no_annot	no_annot	no_annot	no_annot	#N/A
GVMAG-S-1040241-131.fna..1040241_contig_7833_5	0.195879	1	no_annot	no_annot	no_annot	no_annot	no_annot	HA	29.2	Helicase associated domain	#N/A
GVMAG-M-3300020178-21.fna..Ga0181599_1006058_5	0.243129	1	no_annot	no_annot	no_annot	no_annot	no_annot	HA	29.2	Helicase associated domain	#N/A
GVMAG-M-3300009507-18.fna..Ga0115572_10001428_14	0.283056	1	COG0399	364.3	E	Amino acid transport and metabolism	DegT DnrJ EryC1 StrS aminotransferase	DegT_DnrJ_EryC1	367.3	DegT/DnrJ/EryC1/StrS aminotransferase family	#N/A
ERX552302.1.dc.fa..contig_14392_10	0.944997	4	COG0466	410.6	O	Post-translational modification, protein turnover, and chaperones	ATP-dependent serine protease that mediates the selective degradation of mutant and abnormal proteins as well as certain short-lived regulatory proteins. Required for cellular homeostasis and for survival from DNA damage and developmental changes induced by stress. Degrades polypeptides processively to yield small peptide fragments that are 5 to 10 amino acids long. Binds to DNA in a double-stran…	Lon_C	159.1	Lon protease (S16) C-terminal proteolytic domain	#N/A
GVMAG-S-ERX555913-34.fna..ERX555913_contig_3144_3	0.463797	3	ENOG410XU8Q	252.2	S	Function unknown	von Willebrand factor type A domain	Vint	116.1	Hint-domain	#N/A
GVMAG-M-3300020187-94.fna..Ga0206130_10002949_13	0.466492	2	COG0466	218.6	O	Post-translational modification, protein turnover, and chaperones	ATP-dependent serine protease that mediates the selective degradation of mutant and abnormal proteins as well as certain short-lived regulatory proteins. Required for cellular homeostasis and for survival from DNA damage and developmental changes induced by stress. Degrades polypeptides processively to yield small peptide fragments that are 5 to 10 amino acids long. Binds to DNA in a double-stran…	AAA	36.9	ATPase family associated with various cellular activities (AAA)	#N/A
ERX556034.40.dc.fa..contig_8492_73	2.28424	2	ENOG4111V1D	106.4	S	Function unknown	NA	PDDEXK_3	103.1	PD-(D/E)XK nuclease superfamily	#N/A
GVMAG-M-3300025652-16.fna..Ga0208134_1000001_231	0.398981	1	ENOG4111UX2	135.8	S	Function unknown	NA	no_annot	no_annot	no_annot	#N/A
GVMAG-M-3300023170-28.fna..Ga0255761_10006606_7	0.371712	1	COG0695	29.1	O	Post-translational modification, protein turnover, and chaperones	Glutaredoxin	Glutaredoxin	27.9	Glutaredoxin	#N/A
ERX552270.97.dc.fa..contig_11419_38	1.6768	2	ENOG410XPBI	163	S	Function unknown	member RAS oncogene family	Ras	145.7	Ras family	#N/A
GVMAG-M-3300021185-6.fna..Ga0206682_10003792_4	0.290144	1	COG0513	415.2	L	Replication, recombination and repair	purine NTP-dependent helicase activity	DEAD	142.8	DEAD/DEAH box helicase	#N/A
GVMAG-M-3300008012-2.fna..Ga0075480_10000081_36	0.730733	1	no_annot	no_annot	no_annot	no_annot	no_annot	no_annot	no_annot	no_annot	#N/A
SRX802143.100.dc.fa..contig_163425_7	9.09957	7	COG5325	49.9	U	Intracellular trafficking, secretion, and vesicular transport	SYNtaxin	no_annot	no_annot	no_annot	#N/A
SRX802143.100.dc.fa..contig_27402_28	9.43985	8	ENOG4111U5J	31.4	S	Function unknown	Cysteine-rich protein	no_annot	no_annot	no_annot	#N/A
GVMAG-S-3300000117-106.fna..3300000117.a:DelMOWin2010_c10001757_20	1.328	1	ENOG4111V1D	99.8	S	Function unknown	NA	PDDEXK_3	93.9	PD-(D/E)XK nuclease superfamily	#N/A
SRX802077.94.dc.fa..contig_67809_30	0.523864	1	no_annot	no_annot	no_annot	no_annot	no_annot	no_annot	no_annot	no_annot	#N/A
GVMAG-S-ERX556005-85.fna..ERX556005_contig_448_23	1.17601	2	ENOG410XYXA	181.1	S	Function unknown	NLI interacting factor-like phosphatase	NIF	62.3	NLI interacting factor-like phosphatase	#N/A
ERX552270.56.dc.fa..contig_38015_6	0.147474	1	COG0046	428.4	F	Nucleotide transport and metabolism	phosphoribosylformylglycinamidine synthase	AIRS	108.8	AIR synthase related protein, N-terminal domain	#N/A
GVMAG-S-ERX555913-34.fna..ERX555913_contig_1209_5	3.16403	5	ENOG410XWV8	36.1	O	Post-translational modification, protein turnover, and chaperones	Thioredoxin	Thioredoxin	41.1	Thioredoxin	#N/A
GVMAG-M-3300025138-11.fna..Ga0209634_1000123_58	0.166879	1	ENOG410ZMXK	142.6	S	Function unknown	NA	Lactonase	34.9	Lactonase, 7-bladed beta-propeller	#N/A
GVMAG-M-3300020185-69.fna..Ga0206131_10002267_14	0.599002	2	COG0034	367.6	F	Nucleotide transport and metabolism	glutamine phosphoribosylpyrophosphate amidotransferase	Pribosyltran	45.3	Phosphoribosyl transferase domain	#N/A
GVMAG-M-3300027833-31.fna..Ga0209092_10010662_5	0.395599	1	no_annot	no_annot	no_annot	no_annot	no_annot	no_annot	no_annot	no_annot	#N/A
GVMAG-M-3300009193-33.fna..Ga0115551_1002168_2	0.257904	1	no_annot	no_annot	no_annot	no_annot	no_annot	no_annot	no_annot	no_annot	#N/A
GVMAG-M-3300021958-32.fna..Ga0222718_10000495_16	0.421929	1	no_annot	no_annot	no_annot	no_annot	no_annot	no_annot	no_annot	no_annot	#N/A
GVMAG-M-3300021185-39.fna..Ga0206682_10012054_6	1.78521	3	no_annot	no_annot	no_annot	no_annot	no_annot	Tcp11	21.7	T-complex protein 11	#N/A
GVMAG-M-3300021185-39.fna..Ga0206682_10007121_7	3.17765	4	no_annot	no_annot	no_annot	no_annot	no_annot	no_annot	no_annot	no_annot	#N/A
ERX555967.111.dc.fa..contig_40950_11	1.50147	3	COG5243	55.5	O	Post-translational modification, protein turnover, and chaperones	zinc ion binding	zf-RING_2	46.9	Ring finger domain	#N/A
GVMAG-M-3300023170-28.fna..Ga0255761_10005727_7	1.1802	3	no_annot	no_annot	no_annot	no_annot	no_annot	no_annot	no_annot	no_annot	#N/A
GVMAG-M-3300020185-3.fna..Ga0206131_10000430_41	0.934522	1	no_annot	no_annot	no_annot	no_annot	no_annot	no_annot	no_annot	no_annot	#N/A
ERX552336.34.dc.fa..contig_1113_14	0.597518	1	COG1875	167.8	T	Signal transduction mechanisms	Phoh family	PhoH	197.9	PhoH-like protein	#N/A
ERX552309.9.dc.fa..contig_224_43	0.099494	1	no_annot	no_annot	no_annot	no_annot	no_annot	Capsid_NCLDV	89.9	Large eukaryotic DNA virus major capsid protein	#N/A
GVMAG-M-3300009149-7.fna..Ga0114918_10003172_7	1.81922	2	no_annot	no_annot	no_annot	no_annot	no_annot	no_annot	no_annot	no_annot	#N/A
ERX552270.94.dc.fa..contig_14022_25	0.110997	1	no_annot	no_annot	no_annot	no_annot	no_annot	no_annot	no_annot	no_annot	#N/A
SRX802143.100.dc.fa..contig_20045_23	3.7265	5	ENOG410XRM4	53.8	S	Function unknown	ubiquitin-protein ligase activity	U-box	48.5	U-box domain	#N/A
GVMAG-M-3300021185-6.fna..Ga0206682_10001708_11	1.27979	3	ENOG41123V9	30.7	S	Function unknown	LamG domain protein jellyroll fold domain protein	Laminin_G_3	46.7	Concanavalin A-like lectin/glucanases superfamily	#N/A
GVMAG-S-ERX556005-85.fna..ERX556005_contig_16_23	9.29621	8	no_annot	no_annot	no_annot	no_annot	no_annot	no_annot	no_annot	no_annot	#N/A
GVMAG-M-3300021185-6.fna..Ga0206682_10007809_5	0.260157	1	no_annot	no_annot	no_annot	no_annot	no_annot	no_annot	no_annot	no_annot	#N/A
GVMAG-S-ERX555976-100.fna..ERX555976_contig_1121_2	0.0485481	2	ENOG410ZVSE	40.2	S	Function unknown	NA	Peptidase_S74	47	Chaperone of endosialidase	#N/A
GVMAG-S-ERX556003-78.fna..ERX556003_contig_1217_9	0.251044	1	no_annot	no_annot	no_annot	no_annot	no_annot	no_annot	no_annot	no_annot	#N/A
ERX943717.70.dc.fa..contig_12585_31	58.7734	12	no_annot	no_annot	no_annot	no_annot	no_annot	no_annot	no_annot	no_annot	#N/A
GVMAG-M-3300020187-69.fna..Ga0206130_10020133_4	0.783736	3	no_annot	no_annot	no_annot	no_annot	no_annot	no_annot	no_annot	no_annot	#N/A
SRX802143.64.dc.fa..contig_33338_1	0.0723732	1	ENOG410XT5U	161.6	S	Function unknown	KDEL (Lys-Asp-Glu-Leu) containing	Glyco_transf_90	84	Glycosyl transferase family 90	#N/A
GCA_000889515.1_ViralProj61009..HM004432.1_180	8.01148	11	COG1023	97.8	G	Carbohydrate transport and metabolism	6-phosphogluconate dehydrogenase	6PGD	50.2	6-phosphogluconate dehydrogenase, C-terminal domain	#N/A
SRX802143.64.dc.fa..contig_22453_7	0.283451	1	ENOG41124W8	122	S	Function unknown	NA	DUF3431	45.1	Protein of unknown function (DUF3431)	#N/A
GCA_000889515.1_ViralProj61009..HM004432.1_124	6.12924	8	ENOG410XZJS	85.5	S	Function unknown	Patatin-like phospholipase	Patatin	71.5	Patatin-like phospholipase	#N/A
GVMAG-S-403982-53.fna..403982_contig_3783_2	7.21103	11	ENOG410XZJS	85.5	S	Function unknown	Patatin-like phospholipase	Patatin	71.5	Patatin-like phospholipase	#N/A
GCA_003051645.1_ASM305164v1..HM004430.1_125	0.234931	1	ENOG410XZJS	85.5	S	Function unknown	Patatin-like phospholipase	Patatin	71.5	Patatin-like phospholipase	#N/A
GVMAG-M-3300026187-2.fna..Ga0209929_1002447_8	2.47593	7	ENOG410XZJS	85.5	S	Function unknown	Patatin-like phospholipase	Patatin	71.5	Patatin-like phospholipase	#N/A
ERX556088.21.dc.fa..contig_6996_30	1.07617	1	no_annot	no_annot	no_annot	no_annot	no_annot	no_annot	no_annot	no_annot	#N/A
GVMAG-M-3300024294-11.fna..Ga0228664_1000305_33	0.0682989	1	COG1796	286.8	L	Replication, recombination and repair	DNA polymerase	DNA_ligase_aden	83.5	NAD-dependent DNA ligase adenylation domain	#N/A
GVMAG-M-3300001718-3.fna..JGI24523J20078_1000343_16	0.713405	1	no_annot	no_annot	no_annot	no_annot	no_annot	no_annot	no_annot	no_annot	#N/A
GVMAG-S-3300004097-149.fna..3300004097.a:Ga0055584_100004655_4	1.6784	2	no_annot	no_annot	no_annot	no_annot	no_annot	no_annot	no_annot	no_annot	#N/A
SRX802143.100.dc.fa..contig_3679_16	551.531	16	no_annot	no_annot	no_annot	no_annot	no_annot	no_annot	no_annot	no_annot	#N/A
GVMAG-M-3300020187-27.fna..Ga0206130_10001854_12	0.10654	1	no_annot	no_annot	no_annot	no_annot	no_annot	no_annot	no_annot	no_annot	#N/A
ERX552255.28.dc.fa..contig_24096_39	0.599734	1	no_annot	no_annot	no_annot	no_annot	no_annot	no_annot	no_annot	no_annot	#N/A
GVMAG-S-ERX555927-67.fna..ERX555927_contig_1856_7	2.3278	3	no_annot	no_annot	no_annot	no_annot	no_annot	no_annot	no_annot	no_annot	#N/A
GCA_000889515.1_ViralProj61009..HM004432.1_140	0.848897	3	no_annot	no_annot	no_annot	no_annot	no_annot	no_annot	no_annot	no_annot	#N/A
GVMAG-S-403982-53.fna..403982_contig_3487_5	1.35534	3	no_annot	no_annot	no_annot	no_annot	no_annot	no_annot	no_annot	no_annot	#N/A
GCA_003051645.1_ASM305164v1..HM004430.1_146	2.5726	3	no_annot	no_annot	no_annot	no_annot	no_annot	no_annot	no_annot	no_annot	#N/A
GVMAG-S-405408-30.fna..405408_contig_1791_2	1.46226	3	no_annot	no_annot	no_annot	no_annot	no_annot	no_annot	no_annot	no_annot	#N/A
GVMAG-M-3300026187-2.fna..Ga0209929_1003057_2	2.73123	7	no_annot	no_annot	no_annot	no_annot	no_annot	no_annot	no_annot	no_annot	#N/A
GVMAG-S-ERX555927-67.fna..ERX555927_contig_6804_10	1.14446	4	no_annot	no_annot	no_annot	no_annot	no_annot	no_annot	no_annot	no_annot	#N/A
GCA_000889515.1_ViralProj61009..HM004432.1_104	0.290812	1	no_annot	no_annot	no_annot	no_annot	no_annot	no_annot	no_annot	no_annot	#N/A
GCA_003051645.1_ASM305164v1..HM004430.1_103	0.155181	1	no_annot	no_annot	no_annot	no_annot	no_annot	no_annot	no_annot	no_annot	#N/A
GVMAG-S-1074264-73.fna..1074264_contig_4503_2	0.728401	2	no_annot	no_annot	no_annot	no_annot	no_annot	no_annot	no_annot	no_annot	#N/A
GVMAG-M-3300020178-21.fna..Ga0181599_1000237_12	0.411398	1	COG2101	34.1	K	Transcription	General factor that plays a role in the activation of archaeal genes transcribed by RNA polymerase. Binds specifically to the TATA box promoter element which lies close to the position of transcription initiation (By similarity)	TBP	50.2	Transcription factor TFIID (or TATA-binding protein, TBP)	#N/A
ERX556040.51.dc.fa..contig_17702_4	2.11641	2	no_annot	no_annot	no_annot	no_annot	no_annot	no_annot	no_annot	no_annot	#N/A
GVMAG-S-ERX555976-100.fna..ERX555976_contig_4822_4	0.499488	1	no_annot	no_annot	no_annot	no_annot	no_annot	no_annot	no_annot	no_annot	#N/A
GVMAG-M-3300022925-12.fna..Ga0255773_10003082_28	2.8489	3	no_annot	no_annot	no_annot	no_annot	no_annot	no_annot	no_annot	no_annot	#N/A
GVMAG-S-403982-53.fna..403982_contig_3163_2	3.73901	3	no_annot	no_annot	no_annot	no_annot	no_annot	no_annot	no_annot	no_annot	#N/A
GCA_003051645.1_ASM305164v1..HM004430.1_43	0.936051	1	no_annot	no_annot	no_annot	no_annot	no_annot	no_annot	no_annot	no_annot	#N/A
GVMAG-S-405408-30.fna..405408_contig_2297_10	5.03397	3	no_annot	no_annot	no_annot	no_annot	no_annot	no_annot	no_annot	no_annot	#N/A
ERX552256.53.dc.fa..contig_14088_5	0.535618	2	ENOG410YWKT	32.8	S	Function unknown	NA	no_annot	no_annot	no_annot	#N/A
ERX555967.111.dc.fa..contig_32094_55	1.30987	4	ENOG410Y56P	80	S	Function unknown	NA	Glycos_transf_1	31.7	Glycosyl transferases group 1	#N/A
ERX556040.51.dc.fa..contig_2419_13	1.62647	6	COG0208	328	F	Nucleotide transport and metabolism	Provides the precursors necessary for DNA synthesis. Catalyzes the biosynthesis of deoxyribonucleotides from the corresponding ribonucleotides (By similarity)	Ribonuc_red_sm	290.1	Ribonucleotide reductase, small chain	#N/A
GVMAG-M-3300000117-10.fna..DelMOWin2010_c10000549_4	0.279941	1	ENOG4110HVH	94.1	S	Function unknown	Methyltransferase domain	Methyltransf_23	46.6	Methyltransferase domain	#N/A
GVMAG-M-3300027833-11.fna..Ga0209092_10000020_80	0.146335	1	ENOG410XSQS	64.1	S	Function unknown	Patatin-like phospholipase domain containing	Patatin	33.9	Patatin-like phospholipase	#N/A
GVMAG-M-3300024261-37.fna..Ga0233439_10000208_97	0.0468827	1	no_annot	no_annot	no_annot	no_annot	no_annot	no_annot	no_annot	no_annot	#N/A
GVMAG-M-3300025880-17.fna..Ga0209534_10000658_28	0.345783	1	no_annot	no_annot	no_annot	no_annot	no_annot	no_annot	no_annot	no_annot	#N/A
GVMAG-M-3300020185-13.fna..Ga0206131_10012512_4	0.182567	1	no_annot	no_annot	no_annot	no_annot	no_annot	no_annot	no_annot	no_annot	#N/A
ERX552270.97.dc.fa..contig_28028_7	9.95547	7	no_annot	no_annot	no_annot	no_annot	no_annot	no_annot	no_annot	no_annot	#N/A
ERX552270.97.dc.fa..contig_28028_8	2.13505	2	no_annot	no_annot	no_annot	no_annot	no_annot	no_annot	no_annot	no_annot	#N/A
GVMAG-M-3300009507-18.fna..Ga0115572_10000644_21	0.102337	1	no_annot	no_annot	no_annot	no_annot	no_annot	no_annot	no_annot	no_annot	#N/A
SRX802143.100.dc.fa..contig_17601_46	1.37133	4	ENOG410XNYW	47.1	O	Post-translational modification, protein turnover, and chaperones	OTU domain containing	no_annot	no_annot	no_annot	#N/A
GVMAG-M-3300020187-69.fna..Ga0206130_10000398_27	0.508564	3	ENOG410ZQDJ	176.1	S	Function unknown	Domain of unknown function (DUF2828)	DUF2828	156	Domain of unknown function (DUF2828)	#N/A
GVMAG-S-1092447-28.fna..1092447_contig_40_31	0.324172	1	no_annot	no_annot	no_annot	no_annot	no_annot	WLM	24.6	WLM domain	#N/A
GVMAG-M-3300020185-3.fna..Ga0206131_10000430_43	1.893	3	ENOG410ZI24	53.4	S	Function unknown	HAD-superfamily hydrolase subfamily IA, variant 3	HAD_2	42.8	Haloacid dehalogenase-like hydrolase	#N/A
ERX552256.53.dc.fa..contig_7795_2	1.12393	2	no_annot	no_annot	no_annot	no_annot	no_annot	no_annot	no_annot	no_annot	#N/A
ERX552270.106.dc.fa..contig_926_31	0.405919	1	no_annot	no_annot	no_annot	no_annot	no_annot	no_annot	no_annot	no_annot	#N/A
GVMAG-M-3300027833-11.fna..Ga0209092_10000020_93	0.709237	1	no_annot	no_annot	no_annot	no_annot	no_annot	no_annot	no_annot	no_annot	#N/A
ERX552270.97.dc.fa..contig_9146_19	0.20442	2	COG0209	580.2	F	Nucleotide transport and metabolism	Provides the precursors necessary for DNA synthesis. Catalyzes the biosynthesis of deoxyribonucleotides from the corresponding ribonucleotides (By similarity)	Ribonuc_red_lgC	540.9	Ribonucleotide reductase, barrel domain	#N/A
GCA_001399285.1_ViralProj298920..KP874736.1_102	0.717723	3	no_annot	no_annot	no_annot	no_annot	no_annot	no_annot	no_annot	no_annot	#N/A
GCA_001399265.1_ViralProj298990..KP874735.1_111	29.1259	15	no_annot	no_annot	no_annot	no_annot	no_annot	no_annot	no_annot	no_annot	#N/A
GVMAG-S-1037371-165.fna..1037371_contig_1031_16	0.145404	3	COG3291	161.4	S	Function unknown	NA	Peptidase_S74	41.6	Chaperone of endosialidase	#N/A
SRX802143.100.dc.fa..contig_27402_2	2.42422	10	COG1193	174.9	L	Replication, recombination and repair	muts2 protein	MutS_V	159.9	MutS domain V	#N/A
GVMAG-M-3300025617-32.fna..Ga0209138_1005232_9	0.722902	4	ENOG410Y3MG	116.7	S	Function unknown	NA	AAA	52.4	ATPase family associated with various cellular activities (AAA)	#N/A
GCA_000889515.1_ViralProj61009..HM004432.1_211	2.05552	5	no_annot	no_annot	no_annot	no_annot	no_annot	no_annot	no_annot	no_annot	#N/A
GVMAG-S-405408-21.fna..405408_contig_135_20	0.518793	2	no_annot	no_annot	no_annot	no_annot	no_annot	DUF285	29.3	Mycoplasma protein of unknown function, DUF285	#N/A
GVMAG-M-3300027833-42.fna..Ga0209092_10000026_16	29.5021	14	no_annot	no_annot	no_annot	no_annot	no_annot	no_annot	no_annot	no_annot	#N/A
ERX552333.20.dc.fa..contig_1920_98	1.15245	3	no_annot	no_annot	no_annot	no_annot	no_annot	no_annot	no_annot	no_annot	#N/A
SRX802075.4.dc.fa..contig_53474_25	0.93438	3	no_annot	no_annot	no_annot	no_annot	no_annot	no_annot	no_annot	no_annot	#N/A
SRX802075.4.dc.fa..contig_8542_9	1.67702	2	no_annot	no_annot	no_annot	no_annot	no_annot	no_annot	no_annot	no_annot	#N/A
GVMAG-M-3300009507-18.fna..Ga0115572_10003988_3	0.411734	1	ENOG410Z1S9	42.7	S	Function unknown	ShK domain-like	ShK	29.9	ShK domain-like	#N/A
GVMAG-M-3300020187-69.fna..Ga0206130_10000935_27	0.409456	1	no_annot	no_annot	no_annot	no_annot	no_annot	no_annot	no_annot	no_annot	#N/A
GVMAG-M-3300020187-69.fna..Ga0206130_10005207_8	1.02297	2	ENOG410Z8AC	41.8	S	Function unknown	hyaluronic acid binding	Xlink	51.1	Extracellular link domain	#N/A
ERX552270.94.dc.fa..contig_37518_34	0.0904035	1	ENOG410ZD8C	64.8	S	Function unknown	Domain of unknown function (DUF1768)	DUF1768	41	Domain of unknown function (DUF1768)	#N/A
GVMAG-M-3300025138-11.fna..Ga0209634_1000123_40	0.0368713	1	ENOG41129I7	46.7	S	Function unknown	NA	no_annot	no_annot	no_annot	#N/A
GVMAG-M-3300027833-19.fna..Ga0209092_10000041_55	1.5348	4	no_annot	no_annot	no_annot	no_annot	no_annot	no_annot	no_annot	no_annot	#N/A
ERX555967.111.dc.fa..contig_40950_85	1.60034	7	COG5295	53	UW	Intracellular trafficking, secretion, and vesicular transport;Extracellular structures	domain protein	no_annot	no_annot	no_annot	#N/A
GVMAG-M-3300025890-48.fna..Ga0209631_10000154_27	0.398298	2	no_annot	no_annot	no_annot	no_annot	no_annot	no_annot	no_annot	no_annot	#N/A
GVMAG-M-3300009507-18.fna..Ga0115572_10004235_5	0.623258	2	no_annot	no_annot	no_annot	no_annot	no_annot	PCNA_N	74.6	Proliferating cell nuclear antigen, N-terminal domain	#N/A
GVMAG-M-3300009507-18.fna..Ga0115572_10002947_1	0.176154	1	COG0740	78.5	O	Post-translational modification, protein turnover, and chaperones	Cleaves peptides in various proteins in a process that requires ATP hydrolysis. Has a chymotrypsin-like activity. Plays a major role in the degradation of misfolded proteins (By similarity)	CLP_protease	69.9	Clp protease	#N/A
ERX552274.3.dc.fa..contig_29318_3	0.284366	1	no_annot	no_annot	no_annot	no_annot	no_annot	no_annot	no_annot	no_annot	#N/A
SRX802189.96.dc.fa..contig_26106_8	0.229954	1	no_annot	no_annot	no_annot	no_annot	no_annot	no_annot	no_annot	no_annot	#N/A
GVMAG-M-3300024059-2.fna..Ga0255040_10001082_7	0.596042	3	ENOG410XR6N	30.3	T	Signal transduction mechanisms	SNF related kinase	no_annot	no_annot	no_annot	#N/A
GCA_003051685.1_ASM305168v1..JN225873.1_55	0.360911	1	no_annot	no_annot	no_annot	no_annot	no_annot	no_annot	no_annot	no_annot	#N/A
GVMAG-S-ERX555927-67.fna..ERX555927_contig_26_60	0.445126	4	no_annot	no_annot	no_annot	no_annot	no_annot	no_annot	no_annot	no_annot	#N/A
ERX555913.6.dc.fa..contig_4095_28	0.189354	1	ENOG410ZQ2S	135.3	M	Cell wall/membrane/envelope biogenesis	Glycosyl transferase family 2	Glycos_transf_2	64.4	Glycosyl transferase family 2	#N/A
SRX802143.100.dc.fa..contig_79860_12	1.68214	1	no_annot	no_annot	no_annot	no_annot	no_annot	no_annot	no_annot	no_annot	#N/A
GVMAG-M-3300000115-19.fna..DelMOSum2011_c10000623_16	0.303139	2	ENOG410XT7W	136.4	V	Defense mechanisms	restriction	Eco57I	41.3	Eco57I restriction-modification methylase	#N/A
GCA_010974655.1_ASM1097465v1..HQ634145.1_149	0.447646	1	ENOG410XUCG	51.2	S	Function unknown	Ankyrin Repeat	Ank_2	53.6	Ankyrin repeats (3 copies)	#N/A
GVMAG-M-3300026187-2.fna..Ga0209929_1002571_14	0.100843	1	ENOG410Y56P	63.1	S	Function unknown	NA	Glycos_transf_1	41.3	Glycosyl transferases group 1	#N/A
GVMAG-S-1016704-108.fna..1016704_contig_1313_33	0.776958	3	no_annot	no_annot	no_annot	no_annot	no_annot	no_annot	no_annot	no_annot	#N/A
GVMAG-M-3300021185-19.fna..Ga0206682_10008629_5	1.78854	6	no_annot	no_annot	no_annot	no_annot	no_annot	no_annot	no_annot	no_annot	#N/A
GVMAG-M-3300024252-29.fna..Ga0233435_1000041_16	1.0977	1	no_annot	no_annot	no_annot	no_annot	no_annot	no_annot	no_annot	no_annot	#N/A
ERX556034.38.dc.fa..contig_15473_6	0.655183	2	no_annot	no_annot	no_annot	no_annot	no_annot	no_annot	no_annot	no_annot	#N/A
ERX552270.56.dc.fa..contig_11051_6	0.192011	1	no_annot	no_annot	no_annot	no_annot	no_annot	no_annot	no_annot	no_annot	#N/A
ERX552270.56.dc.fa..contig_4353_61	0.149618	1	ENOG410Y2WA	470.1	T	Signal transduction mechanisms	serine threonine-protein phosphatase	Metallophos	130.4	Calcineurin-like phosphoesterase	#N/A
ERX552270.56.dc.fa..contig_55403_31	0.295448	1	no_annot	no_annot	no_annot	no_annot	no_annot	no_annot	no_annot	no_annot	#N/A
ERX552270.56.dc.fa..contig_9588_1	0.666435	1	no_annot	no_annot	no_annot	no_annot	no_annot	no_annot	no_annot	no_annot	#N/A
ERX552309.9.dc.fa..contig_3318_26	0.337654	1	ENOG4112BNT	40.8	S	Function unknown	NA	no_annot	no_annot	no_annot	#N/A
SRX802077.79.dc.fa..contig_42997_40	1.33127	1	no_annot	no_annot	no_annot	no_annot	no_annot	no_annot	no_annot	no_annot	#N/A
SRX802189.96.dc.fa..contig_5855_40	1.52261	2	no_annot	no_annot	no_annot	no_annot	no_annot	no_annot	no_annot	no_annot	#N/A
GVMAG-M-3300021185-6.fna..Ga0206682_10011993_3	0.559051	1	ENOG41115NR	40.4	O	Post-translational modification, protein turnover, and chaperones	Thioredoxin	Thioredoxin	36	Thioredoxin	#N/A
ERX555961.17.dc.fa..contig_516_2	0.45602	1	ENOG410XZJS	87.8	S	Function unknown	Patatin-like phospholipase	Patatin	68.5	Patatin-like phospholipase	#N/A
GVMAG-S-ERX555927-67.fna..ERX555927_contig_35_72	0.851822	3	ENOG410XZJS	87.8	S	Function unknown	Patatin-like phospholipase	Patatin	68.5	Patatin-like phospholipase	#N/A
ERX552336.34.dc.fa..contig_2376_10	2.4354	2	no_annot	no_annot	no_annot	no_annot	no_annot	no_annot	no_annot	no_annot	#N/A
GVMAG-M-3300017773-1.fna..Ga0181386_1002308_5	6.8236	3	no_annot	no_annot	no_annot	no_annot	no_annot	no_annot	no_annot	no_annot	#N/A
GVMAG-S-1037377-112.fna..1037377_contig_1833_10	2.20873	3	no_annot	no_annot	no_annot	no_annot	no_annot	no_annot	no_annot	no_annot	#N/A
GVMAG-M-3300024294-11.fna..Ga0228664_1000305_20	0.100282	1	no_annot	no_annot	no_annot	no_annot	no_annot	no_annot	no_annot	no_annot	#N/A
ChoanoV_1.fasta..ENA_MK250089_MK250089.1_19	33.4466	16	no_annot	no_annot	no_annot	no_annot	no_annot	Capsid_NCLDV	225.1	Large eukaryotic DNA virus major capsid protein	#N/A
GCA_001399285.1_ViralProj298920..KP874736.1_119	2.05584	2	COG1056	31.7	H	Coenzyme transport and metabolism	Nicotinamide-nucleotide adenylyltransferase	CTP_transf_like	31.7	Cytidylyltransferase-like	#N/A
GVMAG-M-3300024252-29.fna..Ga0233435_1000083_19	1.61404	2	no_annot	no_annot	no_annot	no_annot	no_annot	no_annot	no_annot	no_annot	#N/A
SRX802073.53.dc.fa..contig_17635_29	0.0982752	1	no_annot	no_annot	no_annot	no_annot	no_annot	no_annot	no_annot	no_annot	#N/A
ERX552270.97.dc.fa..contig_77418_2	10.6992	15	no_annot	no_annot	no_annot	no_annot	no_annot	Capsid_N	142.7	Major capsid protein N-terminus	#N/A
GVMAG-M-3300020187-27.fna..Ga0206130_10001960_29	0.88012	2	no_annot	no_annot	no_annot	no_annot	no_annot	no_annot	no_annot	no_annot	#N/A
ERX552292.53.dc.fa..contig_28474_11	0.376135	1	ENOG4111UAW	39.9	S	Function unknown	acetyltransferase	Acetyltransf_10	26.1	Acetyltransferase (GNAT) domain	#N/A
GVMAG-S-403982-53.fna..403982_contig_3163_5	0.188602	1	no_annot	no_annot	no_annot	no_annot	no_annot	no_annot	no_annot	no_annot	#N/A
GVMAG-M-3300027833-19.fna..Ga0209092_10000041_106	0.75832	1	ENOG4111VXP	58.7	S	Function unknown	NA	no_annot	no_annot	no_annot	#N/A
ERX552292.53.dc.fa..contig_28474_20	0.26806	1	COG0612	139.9	O	Post-translational modification, protein turnover, and chaperones	peptidase'	Peptidase_M16_C	83.4	Peptidase M16 inactive domain	#N/A
GVMAG-M-3300021185-6.fna..Ga0206682_10006011_12	0.312734	1	ENOG4111UX2	72.7	S	Function unknown	NA	no_annot	no_annot	no_annot	#N/A
GVMAG-M-3300021958-32.fna..Ga0222718_10000243_21	0.152551	1	COG1193	152.2	L	Replication, recombination and repair	muts2 protein	MutS_V	144.3	MutS domain V	#N/A
ERX943717.70.dc.fa..contig_21258_43	5.7488	7	ENOG4111GB6	135.1	S	Function unknown	NA	no_annot	no_annot	no_annot	#N/A
ERX943717.70.dc.fa..contig_17276_2	133.599	16	ENOG410XUCJ	89.1	S	Function unknown	Hnh endonuclease	HNH_3	42.2	HNH endonuclease	#N/A
ERX552302.1.dc.fa..contig_19206_7	11.2191	6	ENOG410XVZK	64	B	Chromatin structure and dynamics	high mobility group	HMG_box	49.3	HMG (high mobility group) box	#N/A
GVMAG-S-ERX555927-67.fna..ERX555927_contig_930_11	0.941298	3	no_annot	no_annot	no_annot	no_annot	no_annot	no_annot	no_annot	no_annot	#N/A
GVMAG-M-3300020187-94.fna..Ga0206130_10000721_22	2.85017	5	no_annot	no_annot	no_annot	no_annot	no_annot	no_annot	no_annot	no_annot	#N/A
GVMAG-S-ERX556054-45.fna..ERX556054_contig_1681_4	2.03266	4	COG5531	67	B	Chromatin structure and dynamics	SWI SNF related, matrix associated, actin dependent regulator of chromatin, subfamily d, member	SWIB	70.8	SWIB/MDM2 domain	#N/A
GVMAG-S-3300006565-14.fna..3300006565.a:Ga0100228_1027989_7	0.631178	1	COG0316	96.7	S	Function unknown	Iron--sulfur cluster	Fe-S_biosyn	55.1	Iron-sulphur cluster biosynthesis	#N/A
GVMAG-M-3300025652-16.fna..Ga0208134_1000001_43	3.51013	5	ENOG410XXCP	34.9	U	Intracellular trafficking, secretion, and vesicular transport	TLC domain	no_annot	no_annot	no_annot	#N/A
ERX552270.94.dc.fa..contig_36003_5	3.94599	2	COG1644	75.3	K	Transcription	DNA-dependent RNA polymerase catalyzes the transcription of DNA into RNA using the four ribonucleoside triphosphates as substrates	RNA_pol_N	74.9	RNA polymerases N / 8 kDa subunit	#N/A
ERX552270.94.dc.fa..contig_14022_29	2.20671	1	no_annot	no_annot	no_annot	no_annot	no_annot	no_annot	no_annot	no_annot	#N/A
GVMAG-M-3300021185-39.fna..Ga0206682_10007282_3	0.624175	6	COG0553	61.6	L	Replication, recombination and repair	helicase	Helicase_C	33.5	Helicase conserved C-terminal domain	#N/A
GVMAG-M-3300022905-7.fna..Ga0255756_1000567_33	0.412831	1	no_annot	no_annot	no_annot	no_annot	no_annot	no_annot	no_annot	no_annot	#N/A
ERX555913.6.dc.fa..contig_6631_37	0.387719	1	no_annot	no_annot	no_annot	no_annot	no_annot	no_annot	no_annot	no_annot	#N/A
SRX802143.100.dc.fa..contig_17601_33	6.67126	3	no_annot	no_annot	no_annot	no_annot	no_annot	no_annot	no_annot	no_annot	#N/A
GVMAG-M-3300021185-6.fna..Ga0206682_10003774_12	0.393462	1	no_annot	no_annot	no_annot	no_annot	no_annot	no_annot	no_annot	no_annot	#N/A
ERX943717.70.dc.fa..contig_21258_41	101.408	13	no_annot	no_annot	no_annot	no_annot	no_annot	no_annot	no_annot	no_annot	#N/A
SRX802143.64.dc.fa..contig_21616_3	0.073979	1	ENOG410ZXII	244	S	Function unknown	NA	no_annot	no_annot	no_annot	#N/A
GVMAG-M-3300020187-94.fna..Ga0206130_10000421_19	0.911096	5	no_annot	no_annot	no_annot	no_annot	no_annot	no_annot	no_annot	no_annot	#N/A
GVMAG-S-3300013195-8.fna..3300013195.a:Ga0116815_1000265_8	1.92929	4	COG0592	45.3	L	Replication, recombination and repair	DNA polymerase processivity factor activity	PCNA_N	74.9	Proliferating cell nuclear antigen, N-terminal domain	#N/A
ERX556040.51.dc.fa..contig_17702_9	2.4144	6	COG0592	45.3	L	Replication, recombination and repair	DNA polymerase processivity factor activity	PCNA_N	74.9	Proliferating cell nuclear antigen, N-terminal domain	#N/A
GVMAG-M-3300020178-21.fna..Ga0181599_1001288_9	0.937579	2	COG0592	45.3	L	Replication, recombination and repair	DNA polymerase processivity factor activity	PCNA_N	74.9	Proliferating cell nuclear antigen, N-terminal domain	#N/A
GVMAG-S-1092447-28.fna..1092447_contig_40_11	0.615294	2	COG0592	45.3	L	Replication, recombination and repair	DNA polymerase processivity factor activity	PCNA_N	74.9	Proliferating cell nuclear antigen, N-terminal domain	#N/A
SRX802073.74.dc.fa..contig_73634_12	0.285509	1	no_annot	no_annot	no_annot	no_annot	no_annot	no_annot	no_annot	no_annot	#N/A
ERX556034.38.dc.fa..contig_10288_35	0.060017	1	COG0188	1157.4	L	Replication, recombination and repair	DNA gyrase negatively supercoils closed circular double- stranded DNA in an ATP-dependent manner and also catalyzes the interconversion of other topological isomers of double-stranded DNA rings, including catenanes and knotted rings (By similarity)	DNA_topoisoIV	361.9	DNA gyrase/topoisomerase IV, subunit A	#N/A
GVMAG-M-3300020187-94.fna..Ga0206130_10000721_35	1.44635	3	no_annot	no_annot	no_annot	no_annot	no_annot	no_annot	no_annot	no_annot	#N/A
mPacV_611.fasta..MN448288.1_20	0.389006	1	no_annot	no_annot	no_annot	no_annot	no_annot	no_annot	no_annot	no_annot	#N/A
GVMAG-S-1059923-44.fna..1059923_contig_1962_11	5.71547	4	no_annot	no_annot	no_annot	no_annot	no_annot	no_annot	no_annot	no_annot	#N/A
GVMAG-M-3300021958-32.fna..Ga0222718_10000495_41	0.134883	1	no_annot	no_annot	no_annot	no_annot	no_annot	no_annot	no_annot	no_annot	#N/A
GVMAG-M-3300021958-32.fna..Ga0222718_10000610_23	0.472227	2	no_annot	no_annot	no_annot	no_annot	no_annot	no_annot	no_annot	no_annot	#N/A
ERX555965.10.dc.fa..contig_42532_7	0.143178	1	no_annot	no_annot	no_annot	no_annot	no_annot	no_annot	no_annot	no_annot	#N/A
GVMAG-S-ERX556054-45.fna..ERX556054_contig_166_12	0.128271	2	ENOG410Y7HG	84.4	A	RNA processing and modification	mRNA (guanine-N7-)-methyltransferase activity	Pox_MCEL	72.4	mRNA capping enzyme	#N/A
GCA_000906035.1_ViralProj195482..HQ632826.1_80	0.309537	1	ENOG4111NYA	266.4	S	Function unknown	NA	no_annot	no_annot	no_annot	#N/A
GVMAG-S-ERX556003-78.fna..ERX556003_contig_38_78	0.192102	1	ENOG4111NYA	266.4	S	Function unknown	NA	no_annot	no_annot	no_annot	#N/A
GCA_003225975.1_ASM322597v1..JF974316.1_297	3.1305	2	ENOG4111NYA	250.3	S	Function unknown	NA	no_annot	no_annot	no_annot	#N/A
GCA_001399265.1_ViralProj298990..KP874735.1_73	0.108057	1	COG3349	37.5	S	Function unknown	Desaturase	NAD_binding_8	28	NAD(P)-binding Rossmann-like domain	#N/A
ERX552336.34.dc.fa..contig_3595_42	6.27298	11	no_annot	no_annot	no_annot	no_annot	no_annot	no_annot	no_annot	no_annot	#N/A
SRX802143.100.dc.fa..contig_22052_15	1.28277	3	no_annot	no_annot	no_annot	no_annot	no_annot	DUF285	55.2	Mycoplasma protein of unknown function, DUF285	#N/A
GVMAG-M-3300009507-18.fna..Ga0115572_10010532_6	0.508534	2	COG0174	244.7	E	Amino acid transport and metabolism	glutamine synthetase	Gln-synt_C	83.2	Glutamine synthetase, catalytic domain	#N/A
ERX555907.107.dc.fa..contig_29290_19	2.70891	3	ENOG41124W5	139.5	S	Function unknown	5' nucleotidase, deoxy (Pyrimidine), cytosolic type C protein (NT5C)	NT5C	29	5' nucleotidase, deoxy (Pyrimidine), cytosolic type C protein (NT5C)	#N/A
GVMAG-S-1016704-108.fna..1016704_contig_1588_22	0.286768	2	COG3590	227.6	O	Post-translational modification, protein turnover, and chaperones	endothelin-converting enzyme	Peptidase_M13	140.3	Peptidase family M13	#N/A
ERX552302.1.dc.fa..contig_14392_2	0.258132	1	COG0207	403.2	F	Nucleotide transport and metabolism	Provides the sole de novo source of dTMP for DNA biosynthesis (By similarity)	Thymidylat_synt	307.5	Thymidylate synthase	#N/A
GVMAG-M-3300020185-69.fna..Ga0206131_10000703_22	0.839097	1	no_annot	no_annot	no_annot	no_annot	no_annot	no_annot	no_annot	no_annot	#N/A
GVMAG-M-3300024059-2.fna..Ga0255040_10002197_6	0.338499	1	ENOG410YJPJ	32.2	S	Function unknown	NA	no_annot	no_annot	no_annot	#N/A
GVMAG-M-3300017772-13.fna..Ga0181430_1000281_13	0.338499	1	ENOG410YJPJ	32.2	S	Function unknown	NA	no_annot	no_annot	no_annot	#N/A
GVMAG-M-3300006165-1.fna..Ga0075443_10000022_7	0.965054	1	no_annot	no_annot	no_annot	no_annot	no_annot	no_annot	no_annot	no_annot	#N/A
GVMAG-M-3300024059-2.fna..Ga0255040_10001564_4	0.284709	1	no_annot	no_annot	no_annot	no_annot	no_annot	no_annot	no_annot	no_annot	#N/A
ERX555987.14.dc.fa..contig_109_12	2.56571	4	no_annot	no_annot	no_annot	no_annot	no_annot	no_annot	no_annot	no_annot	#N/A
ERX555987.14.dc.fa..contig_52270_9	0.620831	1	no_annot	no_annot	no_annot	no_annot	no_annot	no_annot	no_annot	no_annot	#N/A
GVMAG-S-3300006565-14.fna..3300006565.a:Ga0100228_1027022_13	2.20674	3	no_annot	no_annot	no_annot	no_annot	no_annot	no_annot	no_annot	no_annot	#N/A
GCA_003225975.1_ASM322597v1..JF974316.1_193	1.86184	3	COG0568	44.7	K	Transcription	Sigma factors are initiation factors that promote the attachment of RNA polymerase to specific initiation sites and are then released (By similarity)	Sigma70_r2	22.9	Sigma-70 region 2	#N/A
SRX802073.74.dc.fa..contig_17913_5	1.02494	2	no_annot	no_annot	no_annot	no_annot	no_annot	no_annot	no_annot	no_annot	#N/A
ERX555907.107.dc.fa..contig_100528_17	10.9686	7	no_annot	no_annot	no_annot	no_annot	no_annot	no_annot	no_annot	no_annot	#N/A
GVMAG-M-3300009507-18.fna..Ga0115572_10014852_4	0.409836	1	no_annot	no_annot	no_annot	no_annot	no_annot	no_annot	no_annot	no_annot	#N/A
GVMAG-M-3300020187-69.fna..Ga0206130_10003301_15	0.827209	3	no_annot	no_annot	no_annot	no_annot	no_annot	no_annot	no_annot	no_annot	#N/A
GCA_010974655.1_ASM1097465v1..HQ634145.1_373	0.52894	1	no_annot	no_annot	no_annot	no_annot	no_annot	no_annot	no_annot	no_annot	#N/A
ERX943717.70.dc.fa..contig_12585_51	142.302	14	ENOG410YTPC	44.7	S	Function unknown	expressed protein	DUF3339	46.4	Protein of unknown function (DUF3339)	#N/A
SRX802143.100.dc.fa..contig_35422_3	1.03923	4	no_annot	no_annot	no_annot	no_annot	no_annot	no_annot	no_annot	no_annot	#N/A
GCA_003225975.1_ASM322597v1..JF974316.1_48	4.0946	6	COG5092	336.6	I	Lipid transport and metabolism	Adds a myristoyl group to the N-terminal glycine residue of certain cellular proteins (By similarity)	NMT	130.5	Myristoyl-CoA:protein N-myristoyltransferase, N-terminal domain	#N/A
GVMAG-M-3300020185-13.fna..Ga0206131_10011852_1	0.328305	2	COG0085	792.9	K	Transcription	DNA-dependent RNA polymerase catalyzes the transcription of DNA into RNA using the four ribonucleoside triphosphates as substrates (By similarity)	RNA_pol_Rpb2_6	404.1	RNA polymerase Rpb2, domain 6	#N/A
ERX555987.14.dc.fa..contig_6470_12	0.246532	1	COG0571	157.7	K	Transcription	Digests double-stranded RNA. Involved in the processing of primary rRNA transcript to yield the immediate precursors to the large and small rRNAs (23S and 16S). Also processes some mRNAs, and tRNAs when they are encoded in the rRNA operon (By similarity)	Ribonucleas_3_3	89.1	Ribonuclease-III-like	#N/A
GVMAG-S-ERX555927-67.fna..ERX555927_contig_1856_14	0.131552	1	COG0571	157.7	K	Transcription	Digests double-stranded RNA. Involved in the processing of primary rRNA transcript to yield the immediate precursors to the large and small rRNAs (23S and 16S). Also processes some mRNAs, and tRNAs when they are encoded in the rRNA operon (By similarity)	Ribonucleas_3_3	89.1	Ribonuclease-III-like	#N/A
GCA_003051645.1_ASM305164v1..HM004430.1_136	0.192102	1	COG0571	157.7	K	Transcription	Digests double-stranded RNA. Involved in the processing of primary rRNA transcript to yield the immediate precursors to the large and small rRNAs (23S and 16S). Also processes some mRNAs, and tRNAs when they are encoded in the rRNA operon (By similarity)	Ribonucleas_3_3	89.1	Ribonuclease-III-like	#N/A
GVMAG-M-3300023108-6.fna..Ga0255784_10001775_19	0.367636	1	COG4294	356.9	L	Replication, recombination and repair	UV damage endonuclease	UvdE	244.5	UV-endonuclease UvdE	#N/A
GVMAG-S-1092447-28.fna..1092447_contig_31_33	2.39249	1	no_annot	no_annot	no_annot	no_annot	no_annot	no_annot	no_annot	no_annot	#N/A
GVMAG-M-3300024261-37.fna..Ga0233439_10001959_4	0.170589	1	no_annot	no_annot	no_annot	no_annot	no_annot	no_annot	no_annot	no_annot	#N/A
GVMAG-M-3300024230-8.fna..Ga0228638_1000202_21	0.135306	1	COG0174	229.7	E	Amino acid transport and metabolism	glutamine synthetase	Gln-synt_C	59.3	Glutamine synthetase, catalytic domain	#N/A
ERX555965.10.dc.fa..contig_19904_18	0.384021	1	COG2510	43.5	S	Function unknown	Membrane	EamA	59.3	EamA-like transporter family	#N/A
GCA_003051645.1_ASM305164v1..HM004430.1_37	1.78958	3	COG1089	513.5	M	Cell wall/membrane/envelope biogenesis	GDP-mannose 4,6-dehydratase	GDP_Man_Dehyd	484.4	GDP-mannose 4,6 dehydratase	#N/A
GCA_000906035.1_ViralProj195482..HQ632826.1_234	0.0298202	1	COG0188	1162.2	L	Replication, recombination and repair	DNA gyrase negatively supercoils closed circular double- stranded DNA in an ATP-dependent manner and also catalyzes the interconversion of other topological isomers of double-stranded DNA rings, including catenanes and knotted rings (By similarity)	DNA_topoisoIV	366	DNA gyrase/topoisomerase IV, subunit A	#N/A
ERX555965.10.dc.fa..contig_19442_2	0.108331	1	COG5049	309.1	ADL	RNA processing and modification;Cell cycle control, cell division, chromosome partitioning;Replication, recombination and repair	5'-3' exoribonuclease	XRN_N	188	XRN 5'-3' exonuclease N-terminus	#N/A
GVMAG-M-3300020178-21.fna..Ga0181599_1001288_2	3.42771	3	ENOG410XS5J	125.2	S	Function unknown	prolyl 4-hydroxylase	2OG-FeII_Oxy_3	51.2	2OG-Fe(II) oxygenase superfamily	#N/A
ERX555907.107.dc.fa..contig_17918_17	13.8522	11	COG3476	40.4	T	Signal transduction mechanisms	tspo and mbr like protein	TspO_MBR	56	TspO/MBR family	#N/A
ERX555907.107.dc.fa..contig_44650_34	6.4861	6	no_annot	no_annot	no_annot	no_annot	no_annot	no_annot	no_annot	no_annot	#N/A
GVMAG-S-1037377-112.fna..1037377_contig_1833_7	0.568362	2	COG5226	152.5	A	RNA processing and modification	Second step of mRNA capping. Transfer of the GMP moiety of GTP to the 5'-end of RNA via an enzyme-GMP covalent reaction intermediate (By similarity)	mRNA_cap_enzyme	93.2	mRNA capping enzyme, catalytic domain	#N/A
GVMAG-M-3300020185-80.fna..Ga0206131_10008286_6	0.160415	1	ENOG410ZQDJ	39.9	S	Function unknown	Domain of unknown function (DUF2828)	no_annot	no_annot	no_annot	#N/A
GVMAG-M-3300024294-11.fna..Ga0228664_1000164_15	0.42091	2	no_annot	no_annot	no_annot	no_annot	no_annot	Glycos_transf_2	22.6	Glycosyl transferase family 2	#N/A
ERX552270.97.dc.fa..contig_903_10	1.14436	3	no_annot	no_annot	no_annot	no_annot	no_annot	no_annot	no_annot	no_annot	#N/A
GVMAG-S-ERX556003-78.fna..ERX556003_contig_95_70	0.392855	1	COG4337	177.4	S	Function unknown	NA	no_annot	no_annot	no_annot	#N/A
GVMAG-M-3300027833-11.fna..Ga0209092_10000276_31	0.700306	2	no_annot	no_annot	no_annot	no_annot	no_annot	no_annot	no_annot	no_annot	#N/A
GVMAG-M-3300027833-11.fna..Ga0209092_10000013_110	0.219441	1	ENOG410XSI0	235.6	S	Function unknown	Lipase (class 3)	Lipase_3	133.5	Lipase (class 3)	#N/A
ERX552302.1.dc.fa..contig_33204_11	5.09895	5	no_annot	no_annot	no_annot	no_annot	no_annot	no_annot	no_annot	no_annot	#N/A
GVMAG-M-3300020185-3.fna..Ga0206131_10000489_51	0.216142	1	ENOG4111PW1	31.9	S	Function unknown	NA	no_annot	no_annot	no_annot	#N/A
mPacV_611.fasta..MN448289.1_76	0.183201	2	no_annot	no_annot	no_annot	no_annot	no_annot	no_annot	no_annot	no_annot	#N/A
GVMAG-M-3300009507-18.fna..Ga0115572_10004235_9	0.283296	4	COG0188	1097	L	Replication, recombination and repair	DNA gyrase negatively supercoils closed circular double- stranded DNA in an ATP-dependent manner and also catalyzes the interconversion of other topological isomers of double-stranded DNA rings, including catenanes and knotted rings (By similarity)	DNA_topoisoIV	360.4	DNA gyrase/topoisomerase IV, subunit A	#N/A
GVMAG-M-3300009149-7.fna..Ga0114918_10009052_2	0.53747	6	ENOG410Y7HG	115.1	A	RNA processing and modification	mRNA (guanine-N7-)-methyltransferase activity	Pox_MCEL	85.9	mRNA capping enzyme	#N/A
GVMAG-M-3300021185-19.fna..Ga0206682_10012947_5	0.236851	2	ENOG410Y7HG	115.1	A	RNA processing and modification	mRNA (guanine-N7-)-methyltransferase activity	Pox_MCEL	85.9	mRNA capping enzyme	#N/A
GCA_001399285.1_ViralProj298920..KP874736.1_230	37.1565	15	no_annot	no_annot	no_annot	no_annot	no_annot	no_annot	no_annot	no_annot	#N/A
GVMAG-S-3300000117-106.fna..3300000117.a:DelMOWin2010_c10001688_17	2.19382	2	no_annot	no_annot	no_annot	no_annot	no_annot	no_annot	no_annot	no_annot	#N/A
GVMAG-M-3300020185-80.fna..Ga0206131_10021636_3	0.453675	2	no_annot	no_annot	no_annot	no_annot	no_annot	no_annot	no_annot	no_annot	#N/A
SRX802143.75.dc.fa..contig_1025_35	0.963273	1	no_annot	no_annot	no_annot	no_annot	no_annot	no_annot	no_annot	no_annot	#N/A
GVMAG-M-3300025880-17.fna..Ga0209534_10000659_38	0.541609	4	COG0465	505.4	O	Post-translational modification, protein turnover, and chaperones	Acts as a processive, ATP-dependent zinc metallopeptidase for both cytoplasmic and membrane proteins. Plays a role in the quality control of integral membrane proteins (By similarity)	Peptidase_M41	166.8	Peptidase family M41	#N/A
GVMAG-M-3300023108-6.fna..Ga0255784_10000200_10	0.854504	2	no_annot	no_annot	no_annot	no_annot	no_annot	no_annot	no_annot	no_annot	#N/A
GVMAG-M-3300020595-15.fna..Ga0206126_10007880_8	0.377566	1	ENOG410XYKF	55.6	S	Function unknown	NA	ERCC4	65.6	ERCC4 domain	#N/A
GVMAG-M-3300020595-15.fna..Ga0206126_10003118_2	0.912203	2	no_annot	no_annot	no_annot	no_annot	no_annot	no_annot	no_annot	no_annot	#N/A
SRX802143.64.dc.fa..contig_30579_19	0.436736	2	no_annot	no_annot	no_annot	no_annot	no_annot	no_annot	no_annot	no_annot	#N/A
GVMAG-M-3300020187-69.fna..Ga0206130_10000472_40	0.235159	1	COG1193	161.4	L	Replication, recombination and repair	muts2 protein	MutS_V	145.1	MutS domain V	#N/A
GVMAG-M-3300020185-3.fna..Ga0206131_10001000_27	0.0908186	1	no_annot	no_annot	no_annot	no_annot	no_annot	no_annot	no_annot	no_annot	#N/A
GVMAG-M-3300020185-39.fna..Ga0206131_10006885_4	0.284564	1	COG0661	124.6	S	Function unknown	Required, probably indirectly, for the hydroxylation of 2-octaprenylphenol to 2-octaprenyl-6-hydroxy-phenol, the fourth step in ubiquinone biosynthesis (By similarity)	ABC1	41.7	ABC1 family	#N/A
GVMAG-M-3300020185-39.fna..Ga0206131_10004116_15	0.189058	2	no_annot	no_annot	no_annot	no_annot	no_annot	no_annot	no_annot	no_annot	#N/A
GVMAG-S-ERX556005-85.fna..ERX556005_contig_141_10	1.24395	3	no_annot	no_annot	no_annot	no_annot	no_annot	no_annot	no_annot	no_annot	#N/A
ERX552288.95.dc.fa..contig_8904_16	0.227932	1	no_annot	no_annot	no_annot	no_annot	no_annot	no_annot	no_annot	no_annot	#N/A
GVMAG-M-3300020185-49.fna..Ga0206131_10001272_13	0.0739127	1	COG1025	248.1	O	Post-translational modification, protein turnover, and chaperones	metalloendopeptidase activity	Peptidase_M16	111.8	Insulinase (Peptidase family M16)	#N/A
GVMAG-M-3300021185-39.fna..Ga0206682_10001594_7	2.64591	3	no_annot	no_annot	no_annot	no_annot	no_annot	no_annot	no_annot	no_annot	#N/A
ERX552270.97.dc.fa..contig_21220_4	0.450909	2	COG0188	1183.8	L	Replication, recombination and repair	DNA gyrase negatively supercoils closed circular double- stranded DNA in an ATP-dependent manner and also catalyzes the interconversion of other topological isomers of double-stranded DNA rings, including catenanes and knotted rings (By similarity)	DNA_topoisoIV	373.3	DNA gyrase/topoisomerase IV, subunit A	#N/A
GVMAG-S-403982-53.fna..403982_contig_3487_2	1.37675	3	no_annot	no_annot	no_annot	no_annot	no_annot	no_annot	no_annot	no_annot	#N/A
SRX802073.61.dc.fa..contig_12329_29	0.3244	2	COG0516	364.7	F	Nucleotide transport and metabolism	Catalyzes the conversion of inosine 5'-phosphate (IMP) to xanthosine 5'-phosphate (XMP), the first committed and rate- limiting step in the de novo synthesis of guanine nucleotides, and therefore plays an important role in the regulation of cell growth (By similarity)	IMPDH	239.7	IMP dehydrogenase / GMP reductase domain	#N/A
GVMAG-M-3300025617-32.fna..Ga0209138_1006112_5	0.996062	4	no_annot	no_annot	no_annot	no_annot	no_annot	no_annot	no_annot	no_annot	#N/A
GVMAG-M-3300009434-15.fna..Ga0115562_1006566_3	0.155181	1	no_annot	no_annot	no_annot	no_annot	no_annot	no_annot	no_annot	no_annot	#N/A
ERX552270.62.dc.fa..contig_927_18	0.213115	1	no_annot	no_annot	no_annot	no_annot	no_annot	no_annot	no_annot	no_annot	#N/A
ERX552255.28.dc.fa..contig_14189_20	0.106557	1	no_annot	no_annot	no_annot	no_annot	no_annot	no_annot	no_annot	no_annot	#N/A
GVMAG-M-3300021185-39.fna..Ga0206682_10004074_3	0.336244	4	COG0085	1053.3	K	Transcription	DNA-dependent RNA polymerase catalyzes the transcription of DNA into RNA using the four ribonucleoside triphosphates as substrates (By similarity)	RNA_pol_Rpb2_6	367.3	RNA polymerase Rpb2, domain 6	#N/A
GVMAG-M-3300025890-48.fna..Ga0209631_10001023_24	1.02637	2	no_annot	no_annot	no_annot	no_annot	no_annot	no_annot	no_annot	no_annot	#N/A
GVMAG-M-3300025138-11.fna..Ga0209634_1000115_58	0.984773	2	COG5285	65.9	Q	Secondary metabolites biosynthesis, transport, and catabolism	phytanoyl-CoA dioxygenase	PhyH	46.2	Phytanoyl-CoA dioxygenase (PhyH)	#N/A
mPacV_611.fasta..MN448287.1_1	0.676076	1	ENOG410ZY89	48	S	Function unknown	NA	DUF1388	46.8	Repeat of unknown function (DUF1388)	#N/A
SRX802143.100.dc.fa..contig_22052_26	0.752969	6	ENOG4111M7J	50.7	S	Function unknown	Cuticular protein	no_annot	no_annot	no_annot	#N/A
ERX556088.21.dc.fa..contig_788_42	0.160582	1	COG1088	247.1	M	Cell wall/membrane/envelope biogenesis	dTDP-glucose 4-6-dehydratase	GDP_Man_Dehyd	194.6	GDP-mannose 4,6 dehydratase	#N/A
GVMAG-M-3300025138-11.fna..Ga0209634_1000403_20	0.876579	2	no_annot	no_annot	no_annot	no_annot	no_annot	no_annot	no_annot	no_annot	#N/A
GVMAG-M-3300025138-11.fna..Ga0209634_1000746_27	0.296398	1	ENOG4111YZ5	124.1	S	Function unknown	DUF218 domain	DUF218	53.2	DUF218 domain	#N/A
GVMAG-S-3300004097-149.fna..3300004097.a:Ga0055584_100010920_2	0.232242	1	no_annot	no_annot	no_annot	no_annot	no_annot	no_annot	no_annot	no_annot	#N/A
GVMAG-M-3300020185-3.fna..Ga0206131_10000059_108	0.180767	1	ENOG4110NBN	32.2	S	Function unknown	ChtBD2	no_annot	no_annot	no_annot	#N/A
GVMAG-M-3300027833-11.fna..Ga0209092_10000020_116	0.334641	2	no_annot	no_annot	no_annot	no_annot	no_annot	no_annot	no_annot	no_annot	#N/A
SRX802077.79.dc.fa..contig_10499_15	0.908891	3	ENOG4111QC9	34.7	S	Function unknown	RNA ligase	no_annot	no_annot	no_annot	#N/A
GVMAG-S-ERX555927-67.fna..ERX555927_contig_1793_12	0.23769	1	no_annot	no_annot	no_annot	no_annot	no_annot	no_annot	no_annot	no_annot	#N/A
GVMAG-S-3300006565-14.fna..3300006565.a:Ga0100228_1027398_1	0.197927	1	no_annot	no_annot	no_annot	no_annot	no_annot	no_annot	no_annot	no_annot	#N/A
GCA_003051645.1_ASM305164v1..HM004430.1_98	1.67785	5	no_annot	no_annot	no_annot	no_annot	no_annot	no_annot	no_annot	no_annot	#N/A
GVMAG-M-3300020185-80.fna..Ga0206131_10001384_23	0.22953	1	ENOG410ZYYA	103.7	U	Intracellular trafficking, secretion, and vesicular transport	N-acetyllactosamine synthase activity	Glyco_transf_7N	56.8	N-terminal region of glycosyl transferase group 7	#N/A
GVMAG-M-3300021958-32.fna..Ga0222718_10000827_1	0.336274	4	ENOG410ZQDN	35.1	S	Function unknown	NA	no_annot	no_annot	no_annot	#N/A
GVMAG-M-3300021185-39.fna..Ga0206682_10010969_4	0.398639	1	no_annot	no_annot	no_annot	no_annot	no_annot	no_annot	no_annot	no_annot	#N/A
GVMAG-M-3300020185-49.fna..Ga0206131_10000174_41	0.121548	1	COG0484	61.5	O	Post-translational modification, protein turnover, and chaperones	ATP binding to DnaK triggers the release of the substrate protein, thus completing the reaction cycle. Several rounds of ATP-dependent interactions between DnaJ, DnaK and GrpE are required for fully efficient folding. Also involved, together with DnaK and GrpE, in the DNA replication of plasmids through activation of initiation proteins (By similarity)	DnaJ	60.2	DnaJ domain	#N/A
mPacV_611.fasta..MN448284.1_19	0.737426	1	no_annot	no_annot	no_annot	no_annot	no_annot	no_annot	no_annot	no_annot	#N/A
SRX802143.64.dc.fa..contig_82341_19	0.601952	2	no_annot	no_annot	no_annot	no_annot	no_annot	no_annot	no_annot	no_annot	#N/A
ERX552336.34.dc.fa..contig_1113_1	11.7878	5	ENOG410Y0RG	85.5	S	Function unknown	early light-induced protein	Chloroa_b-bind	46.1	Chlorophyll A-B binding protein	#N/A
ERX556034.40.dc.fa..contig_310_35	3.89537	5	ENOG410Y0RG	85.5	S	Function unknown	early light-induced protein	Chloroa_b-bind	46.1	Chlorophyll A-B binding protein	#N/A
GVMAG-S-ERX556005-85.fna..ERX556005_contig_16_110	23.8147	9	ENOG410Y0RG	85.5	S	Function unknown	early light-induced protein	Chloroa_b-bind	46.1	Chlorophyll A-B binding protein	#N/A
GVMAG-M-3300021185-19.fna..Ga0206682_10009788_1	1.51027	2	no_annot	no_annot	no_annot	no_annot	no_annot	Laminin_G_3	45.7	Concanavalin A-like lectin/glucanases superfamily	#N/A
GVMAG-M-3300020595-32.fna..Ga0206126_10000055_16	1.65557	6	COG1552	191.5	J	Translation, ribosomal structure and biogenesis	Ribosomal protein	ubiquitin	112.6	Ubiquitin family	#N/A
GVMAG-M-3300027833-11.fna..Ga0209092_10000035_90	0.504881	1	no_annot	no_annot	no_annot	no_annot	no_annot	no_annot	no_annot	no_annot	#N/A
GVMAG-M-3300027833-11.fna..Ga0209092_10000276_5	1.1868	1	no_annot	no_annot	no_annot	no_annot	no_annot	no_annot	no_annot	no_annot	#N/A
GVMAG-M-3300020185-69.fna..Ga0206131_10001431_12	1.50766	5	no_annot	no_annot	no_annot	no_annot	no_annot	no_annot	no_annot	no_annot	#N/A
GVMAG-M-3300020185-80.fna..Ga0206131_10003485_20	0.115546	1	ENOG410ZIW7	178.6	S	Function unknown	Flavin containing amine oxidoreductase	Amino_oxidase	105.1	Flavin containing amine oxidoreductase	#N/A
GVMAG-M-3300009434-15.fna..Ga0115562_1007224_2	0.53078	1	COG5531	53.7	B	Chromatin structure and dynamics	SWI SNF related, matrix associated, actin dependent regulator of chromatin, subfamily d, member	SWIB	64.8	SWIB/MDM2 domain	#N/A
GVMAG-S-ERX555917-73.fna..ERX555917_contig_290_28	0.472825	1	no_annot	no_annot	no_annot	no_annot	no_annot	no_annot	no_annot	no_annot	#N/A
GVMAG-S-1092447-28.fna..1092447_contig_40_15	0.871196	1	no_annot	no_annot	no_annot	no_annot	no_annot	no_annot	no_annot	no_annot	#N/A
GVMAG-S-3300013195-8.fna..3300013195.a:Ga0116815_1000265_12	0.882606	1	no_annot	no_annot	no_annot	no_annot	no_annot	no_annot	no_annot	no_annot	#N/A
ERX556040.51.dc.fa..contig_17702_12	5.32533	5	no_annot	no_annot	no_annot	no_annot	no_annot	no_annot	no_annot	no_annot	#N/A
GVMAG-M-3300023087-13.fna..Ga0255774_10000023_83	0.639462	1	no_annot	no_annot	no_annot	no_annot	no_annot	no_annot	no_annot	no_annot	#N/A
GVMAG-M-3300017773-1.fna..Ga0181386_1001100_14	2.17878	1	no_annot	no_annot	no_annot	no_annot	no_annot	no_annot	no_annot	no_annot	#N/A
GVMAG-M-3300005613-29.fna..Ga0074649_1000937_16	0.470106	1	ENOG4111QMX	50	S	Function unknown	NA	no_annot	no_annot	no_annot	#N/A
GVMAG-M-3300025617-32.fna..Ga0209138_1000800_6	0.207651	1	no_annot	no_annot	no_annot	no_annot	no_annot	no_annot	no_annot	no_annot	#N/A
ERX552270.38.dc.fa..contig_17253_4	0.349016	2	ENOG410XU8Q	243.2	S	Function unknown	von Willebrand factor type A domain	Vint	92.8	Hint-domain	#N/A
GVMAG-M-3300025890-48.fna..Ga0209631_10000154_95	0.127942	1	COG5072	34.2	D	Cell cycle control, cell division, chromosome partitioning	germ cell associated 2 (haspin)	no_annot	no_annot	no_annot	#N/A
GVMAG-M-3300025138-11.fna..Ga0209634_1000123_11	0.494852	1	COG5078	205.8	O	Post-translational modification, protein turnover, and chaperones	ubiquitin-conjugating enzyme	UQ_con	178.9	Ubiquitin-conjugating enzyme	#N/A
GVMAG-M-3300025138-11.fna..Ga0209634_1003340_7	4.84555	5	no_annot	no_annot	no_annot	no_annot	no_annot	no_annot	no_annot	no_annot	#N/A
ERX943717.70.dc.fa..contig_21258_40	52.5684	15	COG0661	339.1	S	Function unknown	Required, probably indirectly, for the hydroxylation of 2-octaprenylphenol to 2-octaprenyl-6-hydroxy-phenol, the fourth step in ubiquinone biosynthesis (By similarity)	ABC1	110.2	ABC1 family	#N/A
GCA_001399245.1_ViralProj298907..KT820662.1_407	0.0786737	1	COG0086	1200.5	K	Transcription	DNA-dependent RNA polymerase catalyzes the transcription of DNA into RNA using the four ribonucleoside triphosphates as substrates (By similarity)	RNA_pol_Rpb1_5	302.5	RNA polymerase Rpb1, domain 5	#N/A
GVMAG-M-3300025880-75.fna..Ga0209534_10000023_66	0.151561	1	no_annot	no_annot	no_annot	no_annot	no_annot	no_annot	no_annot	no_annot	#N/A
GVMAG-M-3300017773-1.fna..Ga0181386_1000161_11	1.28785	1	no_annot	no_annot	no_annot	no_annot	no_annot	MtN3_slv	21.5	Sugar efflux transporter for intercellular exchange	#N/A
GVMAG-S-3300013195-8.fna..3300013195.a:Ga0116815_1000238_7	3.40713	4	COG5274	99.2	CI	Energy production and conversion;Lipid transport and metabolism	cytochrome b5	Cyt-b5	83.9	Cytochrome b5-like Heme/Steroid binding domain	#N/A
ERX556034.40.dc.fa..contig_310_36	5.06352	4	COG5274	99.2	CI	Energy production and conversion;Lipid transport and metabolism	cytochrome b5	Cyt-b5	83.9	Cytochrome b5-like Heme/Steroid binding domain	#N/A
GVMAG-M-3300020187-94.fna..Ga0206130_10000421_63	0.186943	1	no_annot	no_annot	no_annot	no_annot	no_annot	no_annot	no_annot	no_annot	#N/A
GVMAG-M-3300009193-33.fna..Ga0115551_1001668_7	0.233677	1	no_annot	no_annot	no_annot	no_annot	no_annot	no_annot	no_annot	no_annot	#N/A
GVMAG-M-3300009193-33.fna..Ga0115551_1000479_10	0.102364	1	COG0553	74.3	L	Replication, recombination and repair	helicase	Helicase_C	37.4	Helicase conserved C-terminal domain	#N/A
GVMAG-M-3300025897-42.fna..Ga0209425_10008986_5	0.306512	2	COG0553	70.3	L	Replication, recombination and repair	helicase	Helicase_C	34.7	Helicase conserved C-terminal domain	#N/A
GVMAG-M-3300025897-42.fna..Ga0209425_10011397_6	0.0274633	1	COG0086	916.8	K	Transcription	DNA-dependent RNA polymerase catalyzes the transcription of DNA into RNA using the four ribonucleoside triphosphates as substrates (By similarity)	RNA_pol_Rpb1_5	300.1	RNA polymerase Rpb1, domain 5	#N/A
mPacV_611.fasta..MN448289.1_155	0.463293	1	no_annot	no_annot	no_annot	no_annot	no_annot	no_annot	no_annot	no_annot	#N/A
GVMAG-M-3300025890-48.fna..Ga0209631_10000365_36	0.726149	1	no_annot	no_annot	no_annot	no_annot	no_annot	no_annot	no_annot	no_annot	#N/A
GVMAG-M-3300021958-32.fna..Ga0222718_10001205_12	1.12513	2	no_annot	no_annot	no_annot	no_annot	no_annot	no_annot	no_annot	no_annot	#N/A
ERX555907.107.dc.fa..contig_10606_39	7.24937	5	COG1191	56.4	K	Transcription	Sigma factors are initiation factors that promote the attachment of RNA polymerase to specific initiation sites and are then released (By similarity)	Sigma70_r4	28.2	Sigma-70, region 4	#N/A
ERX552270.97.dc.fa..contig_77418_14	2.59553	6	no_annot	no_annot	no_annot	no_annot	no_annot	no_annot	no_annot	no_annot	#N/A
SRX802143.100.dc.fa..contig_22052_38	3.01279	1	no_annot	no_annot	no_annot	no_annot	no_annot	no_annot	no_annot	no_annot	#N/A
GVMAG-S-ERX555927-67.fna..ERX555927_contig_6804_7	7.47291	7	no_annot	no_annot	no_annot	no_annot	no_annot	no_annot	no_annot	no_annot	#N/A
GCA_000889515.1_ViralProj61009..HM004432.1_107	6.5428	4	no_annot	no_annot	no_annot	no_annot	no_annot	no_annot	no_annot	no_annot	#N/A
GCA_003051645.1_ASM305164v1..HM004430.1_106	7.37399	5	no_annot	no_annot	no_annot	no_annot	no_annot	no_annot	no_annot	no_annot	#N/A
GVMAG-S-ERX555917-73.fna..ERX555917_contig_113_87	0.61859	1	ENOG4112BNT	70.3	S	Function unknown	NA	no_annot	no_annot	no_annot	#N/A
GVMAG-M-3300025652-16.fna..Ga0208134_1000001_9	3.71952	6	no_annot	no_annot	no_annot	no_annot	no_annot	no_annot	no_annot	no_annot	#N/A
GVMAG-M-3300020187-94.fna..Ga0206130_10000721_44	0.284639	1	COG1875	205.7	T	Signal transduction mechanisms	Phoh family	PhoH	231.6	PhoH-like protein	#N/A
GCA_000889515.1_ViralProj61009..HM004432.1_197	0.161451	1	COG3555	51.1	O	Post-translational modification, protein turnover, and chaperones	beta-hydroxylase	Asp_Arg_Hydrox	57.2	Aspartyl/Asparaginyl beta-hydroxylase	#N/A
SRX802077.94.dc.fa..contig_36906_3	0.614306	3	no_annot	no_annot	no_annot	no_annot	no_annot	no_annot	no_annot	no_annot	#N/A
SRX802143.100.dc.fa..contig_17601_65	20.6969	13	no_annot	no_annot	no_annot	no_annot	no_annot	no_annot	no_annot	no_annot	#N/A
SRX802143.100.dc.fa..contig_22052_20	2.32434	7	no_annot	no_annot	no_annot	no_annot	no_annot	no_annot	no_annot	no_annot	#N/A
SRX802073.53.dc.fa..contig_3671_3	0.167363	1	no_annot	no_annot	no_annot	no_annot	no_annot	no_annot	no_annot	no_annot	#N/A
GVMAG-M-3300020187-94.fna..Ga0206130_10000721_36	1.05707	3	ENOG4111WMI	31.6	S	Function unknown	Methyltransferase FkbM family	no_annot	no_annot	no_annot	#N/A
GVMAG-S-ERX556005-85.fna..ERX556005_contig_16_12	33.3222	9	no_annot	no_annot	no_annot	no_annot	no_annot	no_annot	no_annot	no_annot	#N/A
GCA_003225975.1_ASM322597v1..JF974316.1_258	5.55099	6	no_annot	no_annot	no_annot	no_annot	no_annot	no_annot	no_annot	no_annot	#N/A
ERX552292.53.dc.fa..contig_3949_7	1.14512	2	no_annot	no_annot	no_annot	no_annot	no_annot	no_annot	no_annot	no_annot	#N/A
ERX555907.107.dc.fa..contig_44650_23	5.84668	3	no_annot	no_annot	no_annot	no_annot	no_annot	no_annot	no_annot	no_annot	#N/A
ERX552270.94.dc.fa..contig_37518_17	0.351206	2	ENOG4111N7Q	72.2	S	Function unknown	Uncharacterized conserved protein (DUF2358)	DUF2358	38	Uncharacterized conserved protein (DUF2358)	#N/A
ERX552270.94.dc.fa..contig_2389_3	1.44049	3	ENOG41123V9	31.9	S	Function unknown	LamG domain protein jellyroll fold domain protein	Laminin_G_3	37.2	Concanavalin A-like lectin/glucanases superfamily	#N/A
GVMAG-M-3300027833-19.fna..Ga0209092_10002431_7	0.44496	3	no_annot	no_annot	no_annot	no_annot	no_annot	no_annot	no_annot	no_annot	#N/A
GVMAG-M-3300025138-11.fna..Ga0209634_1000746_1	0.12924	1	no_annot	no_annot	no_annot	no_annot	no_annot	no_annot	no_annot	no_annot	#N/A
GVMAG-M-3300025617-32.fna..Ga0209138_1001606_9	0.24021	1	no_annot	no_annot	no_annot	no_annot	no_annot	no_annot	no_annot	no_annot	#N/A
GVMAG-M-3300021958-32.fna..Ga0222718_10000703_35	0.266569	1	no_annot	no_annot	no_annot	no_annot	no_annot	no_annot	no_annot	no_annot	#N/A
ERX555907.107.dc.fa..contig_44650_45	7.03737	6	ENOG41112QQ	32.8	S	Function unknown	NA	no_annot	no_annot	no_annot	#N/A
GVMAG-S-ERX556019-29.fna..ERX556019_contig_1612_13	0.53656	1	COG0361	56.3	J	Translation, ribosomal structure and biogenesis	however, it seems to stimulate more or less all the activities of the other two initiation factors, IF-2 and IF-3 (By similarity)	no_annot	no_annot	no_annot	#N/A
GVMAG-M-3300025652-16.fna..Ga0208134_1000001_48	2.06977	2	COG1525	38.8	L	Replication, recombination and repair	nuclease	SNase	23.7	Staphylococcal nuclease homologue	#N/A
GVMAG-M-3300020178-21.fna..Ga0181599_1000237_42	0.4339	1	ENOG410XVW2	53.5	S	Function unknown	Glycosyltransferase family-like protein	Glyco_transf_25	41.1	Glycosyltransferase family 25 (LPS biosynthesis protein)	#N/A
GVMAG-M-3300020187-27.fna..Ga0206130_10003642_9	0.108696	1	no_annot	no_annot	no_annot	no_annot	no_annot	Laminin_G_3	32.9	Concanavalin A-like lectin/glucanases superfamily	#N/A
GVMAG-M-3300020187-27.fna..Ga0206130_10001407_22	0.108696	1	COG3475	54.5	M	Cell wall/membrane/envelope biogenesis	licD family	LicD	32.7	LicD family	#N/A
GVMAG-M-3300020187-27.fna..Ga0206130_10002082_11	0.437812	1	COG1181	61.4	M	Cell wall/membrane/envelope biogenesis	cell wall formation (By similarity)	RimK	30.3	RimK-like ATP-grasp domain	#N/A
GVMAG-M-3300006165-1.fna..Ga0075443_10003608_2	0.172877	3	ENOG410Y7HG	134.7	A	RNA processing and modification	mRNA (guanine-N7-)-methyltransferase activity	Pox_MCEL	105.6	mRNA capping enzyme	#N/A
GVMAG-M-3300025880-17.fna..Ga0209534_10008346_2	0.25342	2	COG0188	1264.1	L	Replication, recombination and repair	DNA gyrase negatively supercoils closed circular double- stranded DNA in an ATP-dependent manner and also catalyzes the interconversion of other topological isomers of double-stranded DNA rings, including catenanes and knotted rings (By similarity)	DNA_topoisoIV	376.2	DNA gyrase/topoisomerase IV, subunit A	#N/A
GVMAG-M-3300024252-27.fna..Ga0233435_1000597_6	0.247669	3	no_annot	no_annot	no_annot	no_annot	no_annot	no_annot	no_annot	no_annot	#N/A
GVMAG-M-3300020185-49.fna..Ga0206131_10000547_42	0.181121	3	COG0488	453.5	S	Function unknown	(ABC) transporter	ABC_tran	136.8	ABC transporter	#N/A
GVMAG-S-3300004097-149.fna..3300004097.a:Ga0055584_100016071_3	0.303802	1	COG0085	1031.1	K	Transcription	DNA-dependent RNA polymerase catalyzes the transcription of DNA into RNA using the four ribonucleoside triphosphates as substrates (By similarity)	RNA_pol_Rpb2_6	363.2	RNA polymerase Rpb2, domain 6	#N/A
GVMAG-M-3300025880-17.fna..Ga0209534_10014519_4	0.299119	2	ENOG410ZVP3	113.1	S	Function unknown	NA	Capsid_NCLDV	100	Large eukaryotic DNA virus major capsid protein	#N/A
GVMAG-M-3300020187-69.fna..Ga0206130_10002413_11	0.722132	1	no_annot	no_annot	no_annot	no_annot	no_annot	no_annot	no_annot	no_annot	#N/A
GVMAG-M-3300009507-18.fna..Ga0115572_10009692_10	0.726149	1	no_annot	no_annot	no_annot	no_annot	no_annot	no_annot	no_annot	no_annot	#N/A
GVMAG-M-3300024294-11.fna..Ga0228664_1001260_2	1.44142	3	COG0110	137.5	S	Function unknown	acetyltransferase	Hexapep	36.6	Bacterial transferase hexapeptide (six repeats)	#N/A
GVMAG-M-3300027833-31.fna..Ga0209092_10009238_9	0.542297	1	ENOG4111SCD	327.6	S	Function unknown	NA	zf-CCCH	24.8	Zinc finger C-x8-C-x5-C-x3-H type (and similar)	#N/A
GVMAG-M-3300020595-32.fna..Ga0206126_10001260_22	0.435689	1	no_annot	no_annot	no_annot	no_annot	no_annot	no_annot	no_annot	no_annot	#N/A
GVMAG-M-3300020187-69.fna..Ga0206130_10001993_33	0.281209	1	ENOG410XVZK	75.3	B	Chromatin structure and dynamics	high mobility group	HMG_box_2	64.8	HMG-box domain	#N/A
GVMAG-M-3300025138-11.fna..Ga0209634_1000115_38	1.16879	2	no_annot	no_annot	no_annot	no_annot	no_annot	no_annot	no_annot	no_annot	#N/A
mPacV_611.fasta..MN448290.1_3	0.221472	1	COG0631	227	T	Signal transduction mechanisms	Phosphatase	PP2C	181.1	Protein phosphatase 2C	#N/A
GVMAG-M-3300020185-69.fna..Ga0206131_10018374_6	0.922466	3	no_annot	no_annot	no_annot	no_annot	no_annot	no_annot	no_annot	no_annot	#N/A
GVMAG-M-3300017772-13.fna..Ga0181430_1001288_5	3.86695	7	ENOG410XP4K	49.3	T	Signal transduction mechanisms	p21 protein (Cdc42 Rac)-activated kinase	Pkinase	47.5	Protein kinase domain	#N/A
ERX555958.4.dc.fa..contig_5667_10	0.25009	2	no_annot	no_annot	no_annot	no_annot	no_annot	Capsid_NCLDV	174.4	Large eukaryotic DNA virus major capsid protein	#N/A
GVMAG-M-3300020185-69.fna..Ga0206131_10000377_26	0.469234	3	COG3378	201.3	S	Function unknown	NA	D5_N	51.3	D5 N terminal like	#N/A
GVMAG-M-3300021959-33.fna..Ga0222716_10007648_6	0.235759	3	COG3378	201.3	S	Function unknown	NA	D5_N	51.3	D5 N terminal like	#N/A
SRX802073.61.dc.fa..contig_21329_4	0.512028	1	no_annot	no_annot	no_annot	no_annot	no_annot	no_annot	no_annot	no_annot	#N/A
GVMAG-M-3300020185-3.fna..Ga0206131_10000217_30	0.332302	3	COG0028	407.1	E	Amino acid transport and metabolism	acetolactate synthase	TPP_enzyme_N	122.9	Thiamine pyrophosphate enzyme, N-terminal TPP binding domain	#N/A
GVMAG-M-3300020185-80.fna..Ga0206131_10012110_6	0.378707	1	COG5243	35.9	O	Post-translational modification, protein turnover, and chaperones	zinc ion binding	zf-RING_2	31.5	Ring finger domain	#N/A
ERX556040.51.dc.fa..contig_10940_12	6.76958	9	no_annot	no_annot	no_annot	no_annot	no_annot	no_annot	no_annot	no_annot	#N/A
ERX552270.97.dc.fa..contig_11419_19	0.326472	1	no_annot	no_annot	no_annot	no_annot	no_annot	Laminin_G_3	36.6	Concanavalin A-like lectin/glucanases superfamily	#N/A
GVMAG-M-3300009498-22.fna..Ga0115568_10004119_4	0.114169	1	no_annot	no_annot	no_annot	no_annot	no_annot	no_annot	no_annot	no_annot	#N/A
GVMAG-M-3300009193-33.fna..Ga0115551_1005298_9	0.309621	1	ENOG410XSIQ	63	I	Lipid transport and metabolism	Lysophosphatidylcholine acyltransferase	Acyltransferase	40.7	Acyltransferase	#N/A
GVMAG-S-ERX555913-34.fna..ERX555913_contig_5589_8	1.14054	2	no_annot	no_annot	no_annot	no_annot	no_annot	no_annot	no_annot	no_annot	#N/A
SRX802143.100.dc.fa..contig_3679_22	0.987743	5	no_annot	no_annot	no_annot	no_annot	no_annot	no_annot	no_annot	no_annot	#N/A
ERX943717.70.dc.fa..contig_12585_68	39.284	15	no_annot	no_annot	no_annot	no_annot	no_annot	no_annot	no_annot	no_annot	#N/A
GVMAG-S-403982-53.fna..403982_contig_1163_12	1.33068	2	no_annot	no_annot	no_annot	no_annot	no_annot	no_annot	no_annot	no_annot	#N/A
ERX552333.20.dc.fa..contig_1920_106	1.15518	2	no_annot	no_annot	no_annot	no_annot	no_annot	no_annot	no_annot	no_annot	#N/A
ERX552270.94.dc.fa..contig_21913_21	0.189155	1	no_annot	no_annot	no_annot	no_annot	no_annot	no_annot	no_annot	no_annot	#N/A
GVMAG-M-3300020187-94.fna..Ga0206130_10003020_1	0.51783	2	no_annot	no_annot	no_annot	no_annot	no_annot	no_annot	no_annot	no_annot	#N/A
GVMAG-M-3300020187-94.fna..Ga0206130_10000721_51	0.976521	3	no_annot	no_annot	no_annot	no_annot	no_annot	no_annot	no_annot	no_annot	#N/A
ERX552270.56.dc.fa..contig_4731_25	0.260157	1	no_annot	no_annot	no_annot	no_annot	no_annot	no_annot	no_annot	no_annot	#N/A
GVMAG-S-ERX556005-85.fna..ERX556005_contig_141_38	2.359	3	no_annot	no_annot	no_annot	no_annot	no_annot	no_annot	no_annot	no_annot	#N/A
GVMAG-S-ERX556005-85.fna..ERX556005_contig_16_92	34.1722	14	ENOG4111CF2	49.1	L	Replication, recombination and repair	CP12 domain	no_annot	no_annot	no_annot	#N/A
GVMAG-M-3300025727-44.fna..Ga0209047_1001241_19	0.581539	4	no_annot	no_annot	no_annot	no_annot	no_annot	no_annot	no_annot	no_annot	#N/A
GVMAG-M-3300020187-94.fna..Ga0206130_10002602_1	0.276682	1	COG0465	428.2	O	Post-translational modification, protein turnover, and chaperones	Acts as a processive, ATP-dependent zinc metallopeptidase for both cytoplasmic and membrane proteins. Plays a role in the quality control of integral membrane proteins (By similarity)	AAA	144.5	ATPase family associated with various cellular activities (AAA)	#N/A
GVMAG-M-3300020185-3.fna..Ga0206131_10001999_19	0.220192	1	ENOG410ZP7U	89	S	Function unknown	NA	no_annot	no_annot	no_annot	#N/A
GVMAG-M-3300020185-3.fna..Ga0206131_10000600_37	0.501344	2	COG5275	153.8	S	Function unknown	replication factor c	AAA	62.6	ATPase family associated with various cellular activities (AAA)	#N/A
GVMAG-M-3300022925-12.fna..Ga0255773_10009513_13	0.705434	3	ENOG4112BNT	83.3	S	Function unknown	NA	no_annot	no_annot	no_annot	#N/A
GCA_000889515.1_ViralProj61009..HM004432.1_189	1.47803	5	ENOG4112BNT	83.3	S	Function unknown	NA	no_annot	no_annot	no_annot	#N/A
GCA_000889515.1_ViralProj61009..HM004432.1_58	0.15043	3	ENOG410YUC5	78.5	S	Function unknown	NA	F5_F8_type_C	46.9	F5/8 type C domain	#N/A
GVMAG-M-3300020187-94.fna..Ga0206130_10002492_21	0.180933	1	ENOG410YUUA	55.5	S	Function unknown	NA	no_annot	no_annot	no_annot	#N/A
GVMAG-M-3300020187-94.fna..Ga0206130_10004962_8	30.6595	12	no_annot	no_annot	no_annot	no_annot	no_annot	no_annot	no_annot	no_annot	#N/A
GVMAG-M-3300020187-94.fna..Ga0206130_10002092_23	0.361866	1	ENOG410ZYYA	84.9	U	Intracellular trafficking, secretion, and vesicular transport	N-acetyllactosamine synthase activity	Glyco_transf_7C	43.1	N-terminal domain of galactosyltransferase	#N/A
GVMAG-M-3300025880-17.fna..Ga0209534_10001196_6	0.235761	1	ENOG41117TR	165	S	Function unknown	metallophosphoesterase	Metallophos	36.6	Calcineurin-like phosphoesterase	#N/A
GVMAG-M-3300025880-17.fna..Ga0209534_10000513_5	0.235761	1	no_annot	no_annot	no_annot	no_annot	no_annot	TBP	46.8	Transcription factor TFIID (or TATA-binding protein, TBP)	#N/A
GVMAG-S-3300004097-149.fna..3300004097.a:Ga0055584_100000600_6	0.721774	1	no_annot	no_annot	no_annot	no_annot	no_annot	no_annot	no_annot	no_annot	#N/A
GVMAG-M-3300025652-16.fna..Ga0208134_1000001_267	2.18018	2	no_annot	no_annot	no_annot	no_annot	no_annot	no_annot	no_annot	no_annot	#N/A
GVMAG-M-3300020187-69.fna..Ga0206130_10000398_63	0.0680154	1	COG0836	498.4	M	Cell wall/membrane/envelope biogenesis	mannose-1-phosphate guanylyltransferase activity	MannoseP_isomer	186.1	Mannose-6-phosphate isomerase	#N/A
GVMAG-M-3300021185-39.fna..Ga0206682_10007282_7	0.179482	1	ENOG41123V9	30.3	S	Function unknown	LamG domain protein jellyroll fold domain protein	Laminin_G_3	45.1	Concanavalin A-like lectin/glucanases superfamily	#N/A
GVMAG-M-3300027833-42.fna..Ga0209092_10003535_3	0.0694628	3	ENOG410Z77N	49.9	S	Function unknown	TRAF-type zinc finger	no_annot	no_annot	no_annot	#N/A
GVMAG-M-3300009507-18.fna..Ga0115572_10016881_2	0.306862	2	COG0174	229.8	E	Amino acid transport and metabolism	glutamine synthetase	Gln-synt_C	68.6	Glutamine synthetase, catalytic domain	#N/A
GVMAG-M-3300020185-49.fna..Ga0206131_10000666_20	0.236593	2	COG0465	453.6	O	Post-translational modification, protein turnover, and chaperones	Acts as a processive, ATP-dependent zinc metallopeptidase for both cytoplasmic and membrane proteins. Plays a role in the quality control of integral membrane proteins (By similarity)	Peptidase_M41	172.6	Peptidase family M41	#N/A
GVMAG-M-3300009193-33.fna..Ga0115551_1001668_5	0.761945	2	no_annot	no_annot	no_annot	no_annot	no_annot	no_annot	no_annot	no_annot	#N/A
ERX552270.94.dc.fa..contig_47563_8	2.45889	3	no_annot	no_annot	no_annot	no_annot	no_annot	no_annot	no_annot	no_annot	#N/A
GVMAG-M-3300021185-39.fna..Ga0206682_10004489_13	0.36327	2	no_annot	no_annot	no_annot	no_annot	no_annot	no_annot	no_annot	no_annot	#N/A
GVMAG-M-3300021185-39.fna..Ga0206682_10012054_3	4.61709	8	no_annot	no_annot	no_annot	no_annot	no_annot	no_annot	no_annot	no_annot	#N/A
GVMAG-M-3300024329-21.fna..Ga0228631_1000575_18	0.155418	1	no_annot	no_annot	no_annot	no_annot	no_annot	no_annot	no_annot	no_annot	#N/A
GVMAG-M-3300017773-1.fna..Ga0181386_1000161_5	0.310361	1	ENOG41124YS	43.3	S	Function unknown	NA	2OG-FeII_Oxy_5	41.4	Putative 2OG-Fe(II) oxygenase	#N/A
GVMAG-M-3300020187-69.fna..Ga0206130_10020133_1	0.606592	1	no_annot	no_annot	no_annot	no_annot	no_annot	no_annot	no_annot	no_annot	#N/A
GVMAG-S-ERX555927-67.fna..ERX555927_contig_1793_10	0.274265	1	no_annot	no_annot	no_annot	no_annot	no_annot	no_annot	no_annot	no_annot	#N/A
GVMAG-M-3300027833-42.fna..Ga0209092_10000363_27	0.118326	2	no_annot	no_annot	no_annot	no_annot	no_annot	no_annot	no_annot	no_annot	#N/A
GVMAG-M-3300009507-18.fna..Ga0115572_10009318_4	0.227525	1	ENOG410Y0ZS	36.4	S	Function unknown	NA	Laminin_G_3	44.1	Concanavalin A-like lectin/glucanases superfamily	#N/A
GVMAG-M-3300020187-94.fna..Ga0206130_10001740_9	0.840717	3	no_annot	no_annot	no_annot	no_annot	no_annot	no_annot	no_annot	no_annot	#N/A
GVMAG-M-3300025138-11.fna..Ga0209634_1000115_32	1.03028	1	no_annot	no_annot	no_annot	no_annot	no_annot	no_annot	no_annot	no_annot	#N/A
SRX802143.100.dc.fa..contig_4109_14	29.3497	15	COG0326	672.4	O	Post-translational modification, protein turnover, and chaperones	Molecular chaperone. Has ATPase activity (By similarity)	HSP90	550.6	Hsp90 protein	#N/A
ERX552274.3.dc.fa..contig_11745_22	0.459625	1	no_annot	no_annot	no_annot	no_annot	no_annot	no_annot	no_annot	no_annot	#N/A
GVMAG-M-3300025138-11.fna..Ga0209634_1000123_4	0.239957	2	COG0466	227.4	O	Post-translational modification, protein turnover, and chaperones	ATP-dependent serine protease that mediates the selective degradation of mutant and abnormal proteins as well as certain short-lived regulatory proteins. Required for cellular homeostasis and for survival from DNA damage and developmental changes induced by stress. Degrades polypeptides processively to yield small peptide fragments that are 5 to 10 amino acids long. Binds to DNA in a double-stran…	AAA	55.3	ATPase family associated with various cellular activities (AAA)	#N/A
GVMAG-M-3300000115-19.fna..DelMOSum2011_c10000384_29	0.10505	1	COG0466	230.6	O	Post-translational modification, protein turnover, and chaperones	ATP-dependent serine protease that mediates the selective degradation of mutant and abnormal proteins as well as certain short-lived regulatory proteins. Required for cellular homeostasis and for survival from DNA damage and developmental changes induced by stress. Degrades polypeptides processively to yield small peptide fragments that are 5 to 10 amino acids long. Binds to DNA in a double-stran…	AAA	50	ATPase family associated with various cellular activities (AAA)	#N/A
GVMAG-M-3300020187-94.fna..Ga0206130_10004962_16	1.30087	1	no_annot	no_annot	no_annot	no_annot	no_annot	no_annot	no_annot	no_annot	#N/A
GVMAG-S-3300000117-106.fna..3300000117.a:DelMOWin2010_c10008369_6	0.651375	2	no_annot	no_annot	no_annot	no_annot	no_annot	Capsid_NCLDV	81.6	Large eukaryotic DNA virus major capsid protein	#N/A
ERX552292.53.dc.fa..contig_31746_11	0.161894	1	ENOG410XNNS	305.4	M	Cell wall/membrane/envelope biogenesis	nucleotidyl transferase	HAD_2	104.4	Haloacid dehalogenase-like hydrolase	#N/A
GVMAG-M-3300024252-27.fna..Ga0233435_1001241_2	0.759117	2	no_annot	no_annot	no_annot	no_annot	no_annot	no_annot	no_annot	no_annot	#N/A
GVMAG-M-3300021185-19.fna..Ga0206682_10015298_6	0.339418	1	no_annot	no_annot	no_annot	no_annot	no_annot	SAP	30.1	SAP domain	#N/A
GVMAG-M-3300017773-1.fna..Ga0181386_1001064_1	1.27999	4	no_annot	no_annot	no_annot	no_annot	no_annot	Capsid_NCLDV	73.3	Large eukaryotic DNA virus major capsid protein	#N/A
GVMAG-M-3300017971-33.fna..Ga0180438_10001894_42	0.234975	2	no_annot	no_annot	no_annot	no_annot	no_annot	Capsid_NCLDV	123.2	Large eukaryotic DNA virus major capsid protein	#N/A
GVMAG-M-3300020185-69.fna..Ga0206131_10005370_6	0.101793	1	COG4581	389.4	L	Replication, recombination and repair	helicase	DEAD	62.1	DEAD/DEAH box helicase	#N/A
GVMAG-M-3300021959-33.fna..Ga0222716_10004397_12	0.69006	4	COG4581	389.4	L	Replication, recombination and repair	helicase	DEAD	62.1	DEAD/DEAH box helicase	#N/A
GVMAG-M-3300020185-69.fna..Ga0206131_10003550_1	0.103898	1	ENOG411262F	48.3	S	Function unknown	NA	no_annot	no_annot	no_annot	#N/A
GVMAG-M-3300021185-6.fna..Ga0206682_10003686_22	0.323823	1	no_annot	no_annot	no_annot	no_annot	no_annot	no_annot	no_annot	no_annot	#N/A
ERX552336.34.dc.fa..contig_13965_10	13.7426	7	no_annot	no_annot	no_annot	no_annot	no_annot	no_annot	no_annot	no_annot	#N/A
GVMAG-M-3300020178-21.fna..Ga0181599_1001288_24	0.167522	1	no_annot	no_annot	no_annot	no_annot	no_annot	Capsid_NCLDV	88	Large eukaryotic DNA virus major capsid protein	#N/A
SRX802073.61.dc.fa..contig_2798_31	1.70669	2	no_annot	no_annot	no_annot	no_annot	no_annot	no_annot	no_annot	no_annot	#N/A
GCA_001399245.1_ViralProj298907..KT820662.1_408	0.348503	1	COG0466	242.3	O	Post-translational modification, protein turnover, and chaperones	ATP-dependent serine protease that mediates the selective degradation of mutant and abnormal proteins as well as certain short-lived regulatory proteins. Required for cellular homeostasis and for survival from DNA damage and developmental changes induced by stress. Degrades polypeptides processively to yield small peptide fragments that are 5 to 10 amino acids long. Binds to DNA in a double-stran…	AAA	40.6	ATPase family associated with various cellular activities (AAA)	#N/A
GVMAG-M-3300021185-19.fna..Ga0206682_10013401_5	4.71391	2	no_annot	no_annot	no_annot	no_annot	no_annot	no_annot	no_annot	no_annot	#N/A
GVMAG-S-403982-53.fna..403982_contig_1163_5	0.351288	1	no_annot	no_annot	no_annot	no_annot	no_annot	no_annot	no_annot	no_annot	#N/A
ERX552333.20.dc.fa..contig_1920_99	0.512975	1	no_annot	no_annot	no_annot	no_annot	no_annot	no_annot	no_annot	no_annot	#N/A
GVMAG-M-3300024329-21.fna..Ga0228631_1001533_14	0.43819	2	no_annot	no_annot	no_annot	no_annot	no_annot	no_annot	no_annot	no_annot	#N/A
GVMAG-M-3300023108-6.fna..Ga0255784_10002912_2	0.566902	1	no_annot	no_annot	no_annot	no_annot	no_annot	no_annot	no_annot	no_annot	#N/A
GVMAG-S-ERX555913-34.fna..ERX555913_contig_1235_11	3.19513	2	no_annot	no_annot	no_annot	no_annot	no_annot	no_annot	no_annot	no_annot	#N/A
ERX552255.28.dc.fa..contig_30449_14	0.145306	1	no_annot	no_annot	no_annot	no_annot	no_annot	no_annot	no_annot	no_annot	#N/A
GVMAG-M-3300027833-31.fna..Ga0209092_10000358_25	0.0861975	1	ENOG41128IT	224.1	M	Cell wall/membrane/envelope biogenesis	glycosyltransferase	Glycos_transf_2	29.4	Glycosyl transferase family 2	#N/A
GVMAG-M-3300022925-12.fna..Ga0255773_10009513_6	0.155938	1	COG3555	57.6	O	Post-translational modification, protein turnover, and chaperones	beta-hydroxylase	Asp_Arg_Hydrox	61.6	Aspartyl/Asparaginyl beta-hydroxylase	#N/A
GVMAG-S-1016704-108.fna..1016704_contig_1313_32	0.12931	1	no_annot	no_annot	no_annot	no_annot	no_annot	no_annot	no_annot	no_annot	#N/A
GVMAG-M-3300024059-2.fna..Ga0255040_10003337_2	0.16503	1	no_annot	no_annot	no_annot	no_annot	no_annot	no_annot	no_annot	no_annot	#N/A
GVMAG-M-3300009193-33.fna..Ga0115551_1005298_12	0.52176	1	no_annot	no_annot	no_annot	no_annot	no_annot	ERCC4	55.6	ERCC4 domain	#N/A
ERX556040.51.dc.fa..contig_10263_16	2.19388	2	no_annot	no_annot	no_annot	no_annot	no_annot	no_annot	no_annot	no_annot	#N/A
ERX556040.51.dc.fa..contig_10940_10	12.8506	9	no_annot	no_annot	no_annot	no_annot	no_annot	no_annot	no_annot	no_annot	#N/A
GVMAG-M-3300024059-2.fna..Ga0255040_10000074_6	0.393543	2	no_annot	no_annot	no_annot	no_annot	no_annot	no_annot	no_annot	no_annot	#N/A
GVMAG-S-405408-21.fna..405408_contig_465_6	0.535876	1	no_annot	no_annot	no_annot	no_annot	no_annot	no_annot	no_annot	no_annot	#N/A
GVMAG-S-405408-21.fna..405408_contig_760_7	0.485239	1	no_annot	no_annot	no_annot	no_annot	no_annot	HLH	24.4	Helix-loop-helix DNA-binding domain	#N/A
ERX552270.94.dc.fa..contig_37518_9	0.411638	1	no_annot	no_annot	no_annot	no_annot	no_annot	no_annot	no_annot	no_annot	#N/A
GVMAG-M-3300025880-17.fna..Ga0209534_10005626_5	0.579283	2	no_annot	no_annot	no_annot	no_annot	no_annot	no_annot	no_annot	no_annot	#N/A
SRX802075.4.dc.fa..contig_61802_19	0.221236	1	no_annot	no_annot	no_annot	no_annot	no_annot	no_annot	no_annot	no_annot	#N/A
ERX555907.107.dc.fa..contig_100528_5	19.2984	11	ENOG4111GB6	143.7	S	Function unknown	NA	no_annot	no_annot	no_annot	#N/A
GVMAG-M-3300025617-32.fna..Ga0209138_1004826_6	0.331343	1	no_annot	no_annot	no_annot	no_annot	no_annot	no_annot	no_annot	no_annot	#N/A
GCA_001399285.1_ViralProj298920..KP874736.1_4	1.06289	3	no_annot	no_annot	no_annot	no_annot	no_annot	no_annot	no_annot	no_annot	#N/A
SRX802143.100.dc.fa..contig_3679_12	3.78572	8	COG0612	242.9	O	Post-translational modification, protein turnover, and chaperones	peptidase'	Peptidase_M16	128	Insulinase (Peptidase family M16)	#N/A
GVMAG-M-3300009507-18.fna..Ga0115572_10004235_7	3.03832	4	COG1278	52.5	K	Transcription	Cold shock protein	CSD	45.6	'Cold-shock' DNA-binding domain	#N/A
ERX943717.70.dc.fa..contig_21258_42	16.0952	13	COG0367	251.2	E	Amino acid transport and metabolism	asparagine synthetase	Asn_synthase	259.4	Asparagine synthase	#N/A
GVMAG-M-3300009149-7.fna..Ga0114918_10010962_3	0.759855	4	COG0464	234.8	O	Post-translational modification, protein turnover, and chaperones	Aaa atpase	AAA	50.3	ATPase family associated with various cellular activities (AAA)	#N/A
ERX552270.56.dc.fa..contig_9588_6	0.575392	1	ENOG4111JPK	210.6	S	Function unknown	NA	no_annot	no_annot	no_annot	#N/A
GVMAG-M-3300009434-15.fna..Ga0115562_1001528_11	2.91437	6	no_annot	no_annot	no_annot	no_annot	no_annot	no_annot	no_annot	no_annot	#N/A
GVMAG-M-3300020185-39.fna..Ga0206131_10003275_24	0.24602	1	COG0553	51.5	L	Replication, recombination and repair	helicase	ResIII	31.7	Type III restriction enzyme, res subunit	#N/A
GVMAG-M-3300020178-21.fna..Ga0181599_1001288_38	2.55337	2	no_annot	no_annot	no_annot	no_annot	no_annot	no_annot	no_annot	no_annot	#N/A
GVMAG-M-3300017971-33.fna..Ga0180438_10007184_19	0.339751	1	no_annot	no_annot	no_annot	no_annot	no_annot	no_annot	no_annot	no_annot	#N/A
SRX802143.100.dc.fa..contig_27402_7	0.609868	4	no_annot	no_annot	no_annot	no_annot	no_annot	no_annot	no_annot	no_annot	#N/A
GVMAG-M-3300020595-15.fna..Ga0206126_10001625_15	0.392518	2	COG0028	468.3	E	Amino acid transport and metabolism	acetolactate synthase	TPP_enzyme_N	160.1	Thiamine pyrophosphate enzyme, N-terminal TPP binding domain	#N/A
GVMAG-M-3300024059-2.fna..Ga0255040_10000039_17	0.227483	2	COG0367	237.5	E	Amino acid transport and metabolism	asparagine synthetase	Asn_synthase	229.3	Asparagine synthase	#N/A
SRX802075.4.dc.fa..contig_54058_12	0.651166	1	COG0367	237.5	E	Amino acid transport and metabolism	asparagine synthetase	Asn_synthase	229.3	Asparagine synthase	#N/A
GVMAG-M-3300020185-80.fna..Ga0206131_10001725_19	0.24689	1	no_annot	no_annot	no_annot	no_annot	no_annot	no_annot	no_annot	no_annot	#N/A
ERX943717.70.dc.fa..contig_13034_18	22.8612	11	no_annot	no_annot	no_annot	no_annot	no_annot	no_annot	no_annot	no_annot	#N/A
ERX943717.70.dc.fa..contig_21258_28	16.2742	9	no_annot	no_annot	no_annot	no_annot	no_annot	no_annot	no_annot	no_annot	#N/A
ERX552270.56.dc.fa..contig_9588_11	0.591862	2	ENOG4111I3J	30.2	S	Function unknown	Formin Homology 2 Domain	no_annot	no_annot	no_annot	#N/A
GVMAG-M-3300021185-19.fna..Ga0206682_10013018_10	0.986806	2	no_annot	no_annot	no_annot	no_annot	no_annot	Endonuclea_NS_2	33.9	DNA/RNA non-specific endonuclease	#N/A
GVMAG-M-3300020187-69.fna..Ga0206130_10024064_4	0.370112	1	ENOG410YBY4	228.9	S	Function unknown	NA	no_annot	no_annot	no_annot	#N/A
GVMAG-M-3300005613-29.fna..Ga0074649_1002182_10	0.337045	1	no_annot	no_annot	no_annot	no_annot	no_annot	no_annot	no_annot	no_annot	#N/A
GVMAG-M-3300020185-80.fna..Ga0206131_10005812_6	0.216272	1	no_annot	no_annot	no_annot	no_annot	no_annot	no_annot	no_annot	no_annot	#N/A
GVMAG-S-ERX555927-67.fna..ERX555927_contig_7709_6	1.72892	1	ENOG4111D3G	359	U	Intracellular trafficking, secretion, and vesicular transport	ATP P2X receptor	P2X_receptor	40.5	ATP P2X receptor	#N/A
GCA_000889515.1_ViralProj61009..HM004432.1_3	5.22495	10	ENOG4111D3G	359	U	Intracellular trafficking, secretion, and vesicular transport	ATP P2X receptor	P2X_receptor	40.5	ATP P2X receptor	#N/A
GVMAG-S-1059911-62.fna..1059911_contig_3622_11	0.594473	1	no_annot	no_annot	no_annot	no_annot	no_annot	no_annot	no_annot	no_annot	#N/A
GVMAG-S-403982-53.fna..403982_contig_539_16	0.955866	2	no_annot	no_annot	no_annot	no_annot	no_annot	no_annot	no_annot	no_annot	#N/A
ERX552333.20.dc.fa..contig_6971_9	1.8536	2	no_annot	no_annot	no_annot	no_annot	no_annot	no_annot	no_annot	no_annot	#N/A
GVMAG-M-3300020185-3.fna..Ga0206131_10001999_6	0.218655	1	ENOG410YV29	229.3	S	Function unknown	NA	Glycos_transf_1	27.1	Glycosyl transferases group 1	#N/A
GVMAG-M-3300020185-3.fna..Ga0206131_10000217_87	0.293396	1	COG0461	50.2	F	Nucleotide transport and metabolism	orotate phosphoribosyltransferase activity	no_annot	no_annot	no_annot	#N/A
GVMAG-M-3300025138-11.fna..Ga0209634_1000085_19	0.0751047	1	COG0553	50.1	L	Replication, recombination and repair	helicase	Helicase_C	34.4	Helicase conserved C-terminal domain	#N/A
GVMAG-M-3300021185-39.fna..Ga0206682_10004267_7	0.652583	2	no_annot	no_annot	no_annot	no_annot	no_annot	no_annot	no_annot	no_annot	#N/A
GVMAG-M-3300020178-21.fna..Ga0181599_1000237_81	0.181632	1	COG0187	372	L	Replication, recombination and repair	DNA gyrase negatively supercoils closed circular double- stranded DNA in an ATP-dependent manner and also catalyzes the interconversion of other topological isomers of double-stranded DNA rings, including catenanes and knotted rings (By similarity)	DNA_topoisoIV	279.4	DNA gyrase/topoisomerase IV, subunit A	#N/A
SRX802077.94.dc.fa..contig_13240_140	0.253308	1	no_annot	no_annot	no_annot	no_annot	no_annot	no_annot	no_annot	no_annot	#N/A
ERX555967.111.dc.fa..contig_40950_26	0.858029	3	no_annot	no_annot	no_annot	no_annot	no_annot	no_annot	no_annot	no_annot	#N/A
ERX555907.107.dc.fa..contig_10606_61	39.8244	13	COG0571	171.4	K	Transcription	Digests double-stranded RNA. Involved in the processing of primary rRNA transcript to yield the immediate precursors to the large and small rRNAs (23S and 16S). Also processes some mRNAs, and tRNAs when they are encoded in the rRNA operon (By similarity)	Ribonucleas_3_3	97.9	Ribonuclease-III-like	#N/A
GVMAG-M-3300020185-80.fna..Ga0206131_10006858_9	1.0856	1	no_annot	no_annot	no_annot	no_annot	no_annot	no_annot	no_annot	no_annot	#N/A
ERX552288.95.dc.fa..contig_5554_6	0.0573918	1	COG0553	49.7	L	Replication, recombination and repair	helicase	Helicase_C	32.8	Helicase conserved C-terminal domain	#N/A
SRX802143.100.dc.fa..contig_17601_47	10.1121	13	no_annot	no_annot	no_annot	no_annot	no_annot	no_annot	no_annot	no_annot	#N/A
GVMAG-S-ERX555927-67.fna..ERX555927_contig_6804_11	0.3104	1	no_annot	no_annot	no_annot	no_annot	no_annot	PCNA_N	68.5	Proliferating cell nuclear antigen, N-terminal domain	#N/A
GCA_000889515.1_ViralProj61009..HM004432.1_103	0.803492	3	no_annot	no_annot	no_annot	no_annot	no_annot	PCNA_N	68.5	Proliferating cell nuclear antigen, N-terminal domain	#N/A
GCA_003051645.1_ASM305164v1..HM004430.1_102	0.974917	3	no_annot	no_annot	no_annot	no_annot	no_annot	PCNA_N	68.5	Proliferating cell nuclear antigen, N-terminal domain	#N/A
GVMAG-S-405408-30.fna..405408_contig_3015_6	0.761371	3	no_annot	no_annot	no_annot	no_annot	no_annot	PCNA_N	68.5	Proliferating cell nuclear antigen, N-terminal domain	#N/A
GVMAG-M-3300021389-5.fna..Ga0213868_10008372_3	0.84095	3	COG0592	49.4	L	Replication, recombination and repair	DNA polymerase processivity factor activity	PCNA_N	90.3	Proliferating cell nuclear antigen, N-terminal domain	#N/A
ERX556034.40.dc.fa..contig_310_4	0.774359	5	no_annot	no_annot	no_annot	no_annot	no_annot	no_annot	no_annot	no_annot	#N/A
GVMAG-M-3300020187-27.fna..Ga0206130_10000469_19	3.88719	12	ENOG410XPXW	903.3	S	Function unknown	MreB/Mbl protein	HSP70	847.4	Hsp70 protein	#N/A
GVMAG-M-3300021185-6.fna..Ga0206682_10004454_1	0.0897956	1	COG0086	1195.3	K	Transcription	DNA-dependent RNA polymerase catalyzes the transcription of DNA into RNA using the four ribonucleoside triphosphates as substrates (By similarity)	RNA_pol_Rpb1_1	286.3	RNA polymerase Rpb1, domain 1	#N/A
ERX555913.6.dc.fa..contig_44712_2	0.180095	3	COG0086	1217.2	K	Transcription	DNA-dependent RNA polymerase catalyzes the transcription of DNA into RNA using the four ribonucleoside triphosphates as substrates (By similarity)	RNA_pol_Rpb1_1	292.9	RNA polymerase Rpb1, domain 1	#N/A
SRX802143.100.dc.fa..contig_18010_9	1.40348	4	no_annot	no_annot	no_annot	no_annot	no_annot	no_annot	no_annot	no_annot	#N/A
GVMAG-M-3300023108-6.fna..Ga0255784_10000200_18	0.562948	1	no_annot	no_annot	no_annot	no_annot	no_annot	no_annot	no_annot	no_annot	#N/A
GVMAG-M-3300020185-69.fna..Ga0206131_10000679_15	1.59312	5	ENOG410ZA0A	32.4	S	Function unknown	NA	Peptidase_C48	46.9	Ulp1 protease family, C-terminal catalytic domain	#N/A
GVMAG-M-3300021959-33.fna..Ga0222716_10005430_9	0.634619	3	ENOG410ZA0A	32.4	S	Function unknown	NA	Peptidase_C48	46.9	Ulp1 protease family, C-terminal catalytic domain	#N/A
ERX943717.70.dc.fa..contig_21258_21	1.972	3	no_annot	no_annot	no_annot	no_annot	no_annot	no_annot	no_annot	no_annot	#N/A
GVMAG-M-3300024252-27.fna..Ga0233435_1003232_5	1.54848	1	no_annot	no_annot	no_annot	no_annot	no_annot	no_annot	no_annot	no_annot	#N/A
GVMAG-M-3300020185-69.fna..Ga0206131_10003922_6	0.948271	3	COG1428	173.5	F	Nucleotide transport and metabolism	Deoxynucleoside kinase	dNK	151.5	Deoxynucleoside kinase	#N/A
GVMAG-M-3300017971-33.fna..Ga0180438_10003819_3	0.766074	1	ENOG410Z67G	106.8	S	Function unknown	NA	no_annot	no_annot	no_annot	#N/A
ERX556034.38.dc.fa..contig_26555_51	2.6698	2	ENOG410XS5J	141	S	Function unknown	prolyl 4-hydroxylase	2OG-FeII_Oxy_3	64.2	2OG-Fe(II) oxygenase superfamily	#N/A
GVMAG-S-1092447-28.fna..1092447_contig_40_2	2.13317	3	ENOG41128V1	77.1	S	Function unknown	Staphylococcal nuclease homologue	SNase	51	Staphylococcal nuclease homologue	#N/A
GVMAG-M-3300023087-9.fna..Ga0255774_10000473_48	1.72124	1	ENOG41128V1	77.1	S	Function unknown	Staphylococcal nuclease homologue	SNase	51	Staphylococcal nuclease homologue	#N/A
GVMAG-M-3300005613-29.fna..Ga0074649_1000802_2	0.372685	2	ENOG410YK88	123.2	S	Function unknown	NA	SIR2	81.2	Sir2 family	#N/A
GVMAG-M-3300005613-29.fna..Ga0074649_1001376_4	0.418932	1	ENOG411240V	75.4	S	Function unknown	NA	Glyco_tranf_2_4	44.2	Glycosyl transferase family 2	#N/A
GVMAG-M-3300025897-42.fna..Ga0209425_10014618_4	1.13769	1	no_annot	no_annot	no_annot	no_annot	no_annot	no_annot	no_annot	no_annot	#N/A
GVMAG-S-1059911-62.fna..1059911_contig_1374_17	0.364261	1	no_annot	no_annot	no_annot	no_annot	no_annot	no_annot	no_annot	no_annot	#N/A
GVMAG-S-403982-53.fna..403982_contig_520_16	1.7184	4	no_annot	no_annot	no_annot	no_annot	no_annot	no_annot	no_annot	no_annot	#N/A
ERX552333.20.dc.fa..contig_1920_23	0.293663	1	no_annot	no_annot	no_annot	no_annot	no_annot	no_annot	no_annot	no_annot	#N/A
GVMAG-S-405408-30.fna..405408_contig_700_11	0.371281	1	no_annot	no_annot	no_annot	no_annot	no_annot	no_annot	no_annot	no_annot	#N/A
ERX552292.53.dc.fa..contig_32032_1	0.325502	1	no_annot	no_annot	no_annot	no_annot	no_annot	no_annot	no_annot	no_annot	#N/A
ERX552336.34.dc.fa..contig_5995_17	23.597	12	no_annot	no_annot	no_annot	no_annot	no_annot	Capsid_NCLDV	65.7	Large eukaryotic DNA virus major capsid protein	#N/A
ERX556034.40.dc.fa..contig_7454_15	0.198688	1	no_annot	no_annot	no_annot	no_annot	no_annot	Capsid_NCLDV	65.7	Large eukaryotic DNA virus major capsid protein	#N/A
ERX552302.1.dc.fa..contig_19206_4	0.118178	1	COG0557	163.4	K	Transcription	3'-5' exoribonuclease that releases 5'-nucleoside monophosphates and is involved in maturation of structured RNAs (By similarity)	RNB	120.4	RNB domain	#N/A
GVMAG-M-3300020595-15.fna..Ga0206126_10002869_14	0.224752	1	no_annot	no_annot	no_annot	no_annot	no_annot	AAA	24.5	ATPase family associated with various cellular activities (AAA)	#N/A
GVMAG-M-3300020185-39.fna..Ga0206131_10005699_11	0.3104	1	ENOG410ZY15	42.9	V	Defense mechanisms	Hnh endonuclease	HNH	25.4	HNH endonuclease	#N/A
GVMAG-S-403982-53.fna..403982_contig_755_18	1.35922	7	no_annot	no_annot	no_annot	no_annot	no_annot	no_annot	no_annot	no_annot	#N/A
ERX552333.20.dc.fa..contig_5024_5	0.914504	4	no_annot	no_annot	no_annot	no_annot	no_annot	no_annot	no_annot	no_annot	#N/A
GVMAG-M-3300021185-6.fna..Ga0206682_10012176_1	0.212025	2	no_annot	no_annot	no_annot	no_annot	no_annot	no_annot	no_annot	no_annot	#N/A
GVMAG-M-3300020185-69.fna..Ga0206131_10002360_7	0.697494	4	no_annot	no_annot	no_annot	no_annot	no_annot	no_annot	no_annot	no_annot	#N/A
SRX802077.94.dc.fa..contig_13240_97	0.279302	1	no_annot	no_annot	no_annot	no_annot	no_annot	no_annot	no_annot	no_annot	#N/A
SRX802143.100.dc.fa..contig_6551_10	3.3323	3	ENOG410ZG4T	64.9	S	Function unknown	NA	dUTPase	32.9	dUTPase	#N/A
GVMAG-M-3300020185-69.fna..Ga0206131_10003155_13	1.90477	4	no_annot	no_annot	no_annot	no_annot	no_annot	no_annot	no_annot	no_annot	#N/A
GVMAG-M-3300024261-37.fna..Ga0233439_10000346_7	2.12993	2	no_annot	no_annot	no_annot	no_annot	no_annot	no_annot	no_annot	no_annot	#N/A
GVMAG-M-3300017971-33.fna..Ga0180438_10012702_4	0.0944954	1	no_annot	no_annot	no_annot	no_annot	no_annot	no_annot	no_annot	no_annot	#N/A
GVMAG-S-ERX556005-85.fna..ERX556005_contig_16_6	1.97581	3	no_annot	no_annot	no_annot	no_annot	no_annot	no_annot	no_annot	no_annot	#N/A
ERX552336.34.dc.fa..contig_8044_14	1.25356	2	no_annot	no_annot	no_annot	no_annot	no_annot	no_annot	no_annot	no_annot	#N/A
GVMAG-S-1059923-44.fna..1059923_contig_4811_12	2.76523	4	no_annot	no_annot	no_annot	no_annot	no_annot	no_annot	no_annot	no_annot	#N/A
GVMAG-M-3300027833-31.fna..Ga0209092_10000358_15	0.66645	1	no_annot	no_annot	no_annot	no_annot	no_annot	no_annot	no_annot	no_annot	#N/A
GVMAG-M-3300025890-48.fna..Ga0209631_10000154_52	0.883118	2	no_annot	no_annot	no_annot	no_annot	no_annot	no_annot	no_annot	no_annot	#N/A
ERX556040.51.dc.fa..contig_10697_12	0.885636	2	ENOG4111TS9	30.7	S	Function unknown	HAD superfamily, subfamily IIIB (Acid phosphatase)	Acid_phosphat_B	31.5	HAD superfamily, subfamily IIIB (Acid phosphatase)	#N/A
GVMAG-M-3300020187-69.fna..Ga0206130_10000935_30	0.092928	1	no_annot	no_annot	no_annot	no_annot	no_annot	no_annot	no_annot	no_annot	#N/A
GVMAG-M-3300017772-13.fna..Ga0181430_1004446_3	0.273518	1	COG5140	183.6	O	Post-translational modification, protein turnover, and chaperones	Ubiquitin fusion degradation protein	UFD1	144.2	Ubiquitin fusion degradation protein UFD1	#N/A
GVMAG-M-3300020187-27.fna..Ga0206130_10007180_13	0.494852	1	no_annot	no_annot	no_annot	no_annot	no_annot	no_annot	no_annot	no_annot	#N/A
ERX552336.34.dc.fa..contig_8044_25	12.1098	9	no_annot	no_annot	no_annot	no_annot	no_annot	no_annot	no_annot	no_annot	#N/A
GVMAG-S-1059923-44.fna..1059923_contig_4811_1	3.34906	3	no_annot	no_annot	no_annot	no_annot	no_annot	no_annot	no_annot	no_annot	#N/A
GVMAG-M-3300025138-11.fna..Ga0209634_1000403_38	2.38516	6	no_annot	no_annot	no_annot	no_annot	no_annot	no_annot	no_annot	no_annot	#N/A
GVMAG-M-3300025138-11.fna..Ga0209634_1000403_3	2.79986	6	no_annot	no_annot	no_annot	no_annot	no_annot	Capsid_N	180.7	Major capsid protein N-terminus	#N/A
GVMAG-M-3300027833-19.fna..Ga0209092_10000100_25	0.164951	1	COG0740	104.4	O	Post-translational modification, protein turnover, and chaperones	Cleaves peptides in various proteins in a process that requires ATP hydrolysis. Has a chymotrypsin-like activity. Plays a major role in the degradation of misfolded proteins (By similarity)	CLP_protease	95.8	Clp protease	#N/A
ERX552274.3.dc.fa..contig_4431_1	13.5417	12	COG5531	45.1	B	Chromatin structure and dynamics	SWI SNF related, matrix associated, actin dependent regulator of chromatin, subfamily d, member	SWIB	56.5	SWIB/MDM2 domain	#N/A
GVMAG-M-3300017971-33.fna..Ga0180438_10007442_4	0.676794	2	COG5053	56.2	J	Translation, ribosomal structure and biogenesis	eukaryotic translation initiation factor	IF4E	63.8	Eukaryotic initiation factor 4E	#N/A
GVMAG-M-3300025890-48.fna..Ga0209631_10005212_7	0.730577	1	no_annot	no_annot	no_annot	no_annot	no_annot	no_annot	no_annot	no_annot	#N/A
GVMAG-M-3300022905-7.fna..Ga0255756_1000750_6	0.311205	1	no_annot	no_annot	no_annot	no_annot	no_annot	no_annot	no_annot	no_annot	#N/A
GCA_000889515.1_ViralProj61009..HM004432.1_76	0.0910747	1	COG5092	352.6	I	Lipid transport and metabolism	Adds a myristoyl group to the N-terminal glycine residue of certain cellular proteins (By similarity)	NMT	158.6	Myristoyl-CoA:protein N-myristoyltransferase, N-terminal domain	#N/A
GVMAG-M-3300009498-22.fna..Ga0115568_10000032_46	0.238561	1	no_annot	no_annot	no_annot	no_annot	no_annot	no_annot	no_annot	no_annot	#N/A
GVMAG-M-3300020187-69.fna..Ga0206130_10000398_6	0.551159	1	no_annot	no_annot	no_annot	no_annot	no_annot	no_annot	no_annot	no_annot	#N/A
GVMAG-M-3300025880-75.fna..Ga0209534_10000064_41	0.0332821	1	COG5226	104.7	A	RNA processing and modification	Second step of mRNA capping. Transfer of the GMP moiety of GTP to the 5'-end of RNA via an enzyme-GMP covalent reaction intermediate (By similarity)	Pox_MCEL	66.8	mRNA capping enzyme	#N/A
GVMAG-S-1037371-165.fna..1037371_contig_7398_8	0.728283	1	no_annot	no_annot	no_annot	no_annot	no_annot	no_annot	no_annot	no_annot	#N/A
GVMAG-M-3300021185-6.fna..Ga0206682_10003445_9	1.37385	4	no_annot	no_annot	no_annot	no_annot	no_annot	VWD	22.3	von Willebrand factor type D domain	#N/A
GVMAG-M-3300020185-80.fna..Ga0206131_10008286_7	0.555723	1	no_annot	no_annot	no_annot	no_annot	no_annot	no_annot	no_annot	no_annot	#N/A
GVMAG-M-3300020187-94.fna..Ga0206130_10002949_15	0.280412	1	no_annot	no_annot	no_annot	no_annot	no_annot	no_annot	no_annot	no_annot	#N/A
ERX552274.3.dc.fa..contig_101320_11	0.335308	2	no_annot	no_annot	no_annot	no_annot	no_annot	no_annot	no_annot	no_annot	#N/A
GVMAG-M-3300024252-27.fna..Ga0233435_1000310_32	0.115488	1	COG1193	148.6	L	Replication, recombination and repair	muts2 protein	MutS_V	140.9	MutS domain V	#N/A
GVMAG-M-3300017773-1.fna..Ga0181386_1000161_7	0.352396	1	no_annot	no_annot	no_annot	no_annot	no_annot	no_annot	no_annot	no_annot	#N/A
GVMAG-M-3300020178-21.fna..Ga0181599_1000237_54	1.39861	2	no_annot	no_annot	no_annot	no_annot	no_annot	no_annot	no_annot	no_annot	#N/A
ERX555907.107.dc.fa..contig_17918_31	1.18235	2	no_annot	no_annot	no_annot	no_annot	no_annot	no_annot	no_annot	no_annot	#N/A
GVMAG-M-3300017773-1.fna..Ga0181386_1000870_12	2.66149	3	no_annot	no_annot	no_annot	no_annot	no_annot	no_annot	no_annot	no_annot	#N/A
SRX802143.64.dc.fa..contig_92877_4	14.8416	10	COG1278	67.5	K	Transcription	Cold shock protein	CSD	57.2	'Cold-shock' DNA-binding domain	#N/A
SRX802143.100.dc.fa..contig_3679_48	1.89931	4	no_annot	no_annot	no_annot	no_annot	no_annot	no_annot	no_annot	no_annot	#N/A
ERX552302.1.dc.fa..contig_33204_7	0.428604	1	no_annot	no_annot	no_annot	no_annot	no_annot	no_annot	no_annot	no_annot	#N/A
GVMAG-M-3300024252-29.fna..Ga0233435_1000041_47	0.310144	2	ENOG410Y7HG	127.1	A	RNA processing and modification	mRNA (guanine-N7-)-methyltransferase activity	Pox_MCEL	98.5	mRNA capping enzyme	#N/A
GVMAG-M-3300027833-19.fna..Ga0209092_10000041_101	0.635505	1	no_annot	no_annot	no_annot	no_annot	no_annot	no_annot	no_annot	no_annot	#N/A
GVMAG-M-3300006165-1.fna..Ga0075443_10000022_16	0.629674	1	no_annot	no_annot	no_annot	no_annot	no_annot	no_annot	no_annot	no_annot	#N/A
GVMAG-S-405408-30.fna..405408_contig_3015_4	0.735734	1	no_annot	no_annot	no_annot	no_annot	no_annot	no_annot	no_annot	no_annot	#N/A
GCA_000889515.1_ViralProj61009..HM004432.1_101	2.29623	5	no_annot	no_annot	no_annot	no_annot	no_annot	no_annot	no_annot	no_annot	#N/A
GVMAG-M-3300009507-18.fna..Ga0115572_10011801_6	0.273549	1	no_annot	no_annot	no_annot	no_annot	no_annot	no_annot	no_annot	no_annot	#N/A
GVMAG-M-3300021964-56.fna..Ga0222719_10002684_18	0.0987192	1	ENOG410ZHJ0	73.1	S	Function unknown	NA	Laminin_G_3	52.5	Concanavalin A-like lectin/glucanases superfamily	#N/A
ERX552270.62.dc.fa..contig_20968_16	0.0183906	1	no_annot	no_annot	no_annot	no_annot	no_annot	no_annot	no_annot	no_annot	#N/A
GVMAG-M-3300024294-11.fna..Ga0228664_1003626_2	2.24233	3	no_annot	no_annot	no_annot	no_annot	no_annot	no_annot	no_annot	no_annot	#N/A
GVMAG-M-3300024252-29.fna..Ga0233435_1000083_88	0.172572	1	no_annot	no_annot	no_annot	no_annot	no_annot	no_annot	no_annot	no_annot	#N/A
GVMAG-S-ERX555976-100.fna..ERX555976_contig_6334_11	0.110089	1	no_annot	no_annot	no_annot	no_annot	no_annot	no_annot	no_annot	no_annot	#N/A
GVMAG-M-3300020185-13.fna..Ga0206131_10009249_6	0.0603671	1	COG0272	228.7	L	Replication, recombination and repair	DNA ligase (NAD+) activity	DNA_ligase_aden	71	NAD-dependent DNA ligase adenylation domain	#N/A
ERX552336.34.dc.fa..contig_13965_8	1.46051	6	COG3349	45.7	S	Function unknown	Desaturase	Amino_oxidase	38.5	Flavin containing amine oxidoreductase	#N/A
ERX556034.40.dc.fa..contig_6266_11	0.569129	2	COG3349	45.7	S	Function unknown	Desaturase	Amino_oxidase	38.5	Flavin containing amine oxidoreductase	#N/A
GVMAG-M-3300020185-69.fna..Ga0206131_10000377_10	7.48074	9	no_annot	no_annot	no_annot	no_annot	no_annot	no_annot	no_annot	no_annot	#N/A
ChoanoV_1.fasta..ENA_MK250087_MK250087.1_41	1.14931	1	no_annot	no_annot	no_annot	no_annot	no_annot	no_annot	no_annot	no_annot	#N/A
GVMAG-M-3300000115-19.fna..DelMOSum2011_c10000027_13	0.497156	1	ENOG410ZW0W	32.9	S	Function unknown	Tripartite motif-containing	zf-C3HC4	24.4	Zinc finger, C3HC4 type (RING finger)	#N/A
GVMAG-M-3300020185-13.fna..Ga0206131_10003581_10	0.568027	4	COG4230	225.3	E	Amino acid transport and metabolism	proline dehydrogenase, pyrroline-5-carboxylate dehydrogenase	Aldedh	250.9	Aldehyde dehydrogenase family	#N/A
GVMAG-S-1059911-62.fna..1059911_contig_3166_10	1.36684	2	no_annot	no_annot	no_annot	no_annot	no_annot	no_annot	no_annot	no_annot	#N/A
GVMAG-M-3300017772-13.fna..Ga0181430_1000281_18	0.530875	3	no_annot	no_annot	no_annot	no_annot	no_annot	no_annot	no_annot	no_annot	#N/A
ERX552270.38.dc.fa..contig_5760_22	0.416023	1	no_annot	no_annot	no_annot	no_annot	no_annot	no_annot	no_annot	no_annot	#N/A
GVMAG-S-ERX555976-100.fna..ERX555976_contig_8571_7	1.1731	1	no_annot	no_annot	no_annot	no_annot	no_annot	no_annot	no_annot	no_annot	#N/A
SRX802143.75.dc.fa..contig_9263_2	3.96422	2	no_annot	no_annot	no_annot	no_annot	no_annot	no_annot	no_annot	no_annot	#N/A
ERX552333.20.dc.fa..contig_1920_56	2.72049	2	no_annot	no_annot	no_annot	no_annot	no_annot	no_annot	no_annot	no_annot	#N/A
GVMAG-M-3300024294-11.fna..Ga0228664_1000248_19	1.01478	3	no_annot	no_annot	no_annot	no_annot	no_annot	no_annot	no_annot	no_annot	#N/A
GVMAG-M-3300024294-11.fna..Ga0228664_1002230_6	0.252975	1	no_annot	no_annot	no_annot	no_annot	no_annot	no_annot	no_annot	no_annot	#N/A
GVMAG-M-3300026187-2.fna..Ga0209929_1000934_19	0.703978	2	no_annot	no_annot	no_annot	no_annot	no_annot	no_annot	no_annot	no_annot	#N/A
GVMAG-M-3300025880-75.fna..Ga0209534_10000992_15	0.578179	1	COG1594	30.1	K	Transcription	DNA-dependent RNA polymerase catalyzes the transcription of DNA into RNA using the four ribonucleoside triphosphates as substrates (By similarity)	RNA_POL_M_15KD	29	RNA polymerases M/15 Kd subunit	#N/A
SRX802143.100.dc.fa..contig_4109_36	3.81858	7	COG0513	462.1	L	Replication, recombination and repair	purine NTP-dependent helicase activity	DEAD	139.7	DEAD/DEAH box helicase	#N/A
ERX556034.40.dc.fa..contig_310_10	1.1746	1	no_annot	no_annot	no_annot	no_annot	no_annot	no_annot	no_annot	no_annot	#N/A
GVMAG-S-3300004097-149.fna..3300004097.a:Ga0055584_100001234_7	0.930141	2	no_annot	no_annot	no_annot	no_annot	no_annot	no_annot	no_annot	no_annot	#N/A
ERX552270.94.dc.fa..contig_2389_24	0.84514	1	COG0580	43.1	G	Carbohydrate transport and metabolism	Channel that permits osmotically driven movement of water in both directions. It is involved in the osmoregulation and in the maintenance of cell turgor during volume expansion in rapidly growing cells. It mediates rapid entry or exit of water in response to abrupt changes in osmolarity (By similarity)	MIP	42.3	Major intrinsic protein	#N/A
GVMAG-S-1092447-28.fna..1092447_contig_50_46	5.64352	3	no_annot	no_annot	no_annot	no_annot	no_annot	no_annot	no_annot	no_annot	#N/A
GVMAG-S-1059923-44.fna..1059923_contig_4296_11	0.446284	3	no_annot	no_annot	no_annot	no_annot	no_annot	Capsid_NCLDV	71.7	Large eukaryotic DNA virus major capsid protein	#N/A
GVMAG-M-3300020185-80.fna..Ga0206131_10001384_7	0.273599	2	ENOG410Y7HG	118.7	A	RNA processing and modification	mRNA (guanine-N7-)-methyltransferase activity	Pox_MCEL	101.3	mRNA capping enzyme	#N/A
GVMAG-M-3300021964-56.fna..Ga0222719_10002897_14	1.37499	1	COG0017	51.4	J	Translation, ribosomal structure and biogenesis	asparaginyl-tRNA synthetase	tRNA-synt_2	64.6	tRNA synthetases class II (D, K and N)	#N/A
GVMAG-S-1074264-73.fna..1074264_contig_4503_5	1.89892	2	no_annot	no_annot	no_annot	no_annot	no_annot	no_annot	no_annot	no_annot	#N/A
ERX552270.106.dc.fa..contig_27721_11	0.710112	2	ENOG410XPXW	898.7	S	Function unknown	MreB/Mbl protein	HSP70	834.5	Hsp70 protein	#N/A
SRX802143.100.dc.fa..contig_13948_34	6.3176	13	COG3378	203	S	Function unknown	NA	D5_N	63.2	D5 N terminal like	#N/A
GVMAG-M-3300009507-18.fna..Ga0115572_10003988_2	0.67645	1	no_annot	no_annot	no_annot	no_annot	no_annot	no_annot	no_annot	no_annot	#N/A
GVMAG-M-3300009507-18.fna..Ga0115572_10002163_2	5.00669	9	COG1594	77.2	K	Transcription	DNA-dependent RNA polymerase catalyzes the transcription of DNA into RNA using the four ribonucleoside triphosphates as substrates (By similarity)	TFIIS_C	65.2	Transcription factor S-II (TFIIS)	#N/A
GVMAG-M-3300020185-49.fna..Ga0206131_10000238_9	0.0530153	1	COG2225	564.6	C	Energy production and conversion	malate synthase	Malate_synthase	417.3	Malate synthase	#N/A
GVMAG-S-3300004097-149.fna..3300004097.a:Ga0055584_100014457_9	0.547098	1	no_annot	no_annot	no_annot	no_annot	no_annot	no_annot	no_annot	no_annot	#N/A
ERX552288.95.dc.fa..contig_78354_23	0.213115	1	no_annot	no_annot	no_annot	no_annot	no_annot	Peptidase_C57	41.3	Vaccinia virus I7 processing peptidase	#N/A
GVMAG-M-3300020187-94.fna..Ga0206130_10002602_30	0.971504	3	no_annot	no_annot	no_annot	no_annot	no_annot	no_annot	no_annot	no_annot	#N/A
GVMAG-M-3300020187-27.fna..Ga0206130_10001407_23	0.834807	3	ENOG4110KW0	218	S	Function unknown	NA	Metallophos	36.2	Calcineurin-like phosphoesterase	#N/A
GVMAG-M-3300025727-44.fna..Ga0209047_1000276_42	0.313504	2	no_annot	no_annot	no_annot	no_annot	no_annot	no_annot	no_annot	no_annot	#N/A
GVMAG-M-3300025880-17.fna..Ga0209534_10004507_5	0.157632	2	COG0466	476.1	O	Post-translational modification, protein turnover, and chaperones	ATP-dependent serine protease that mediates the selective degradation of mutant and abnormal proteins as well as certain short-lived regulatory proteins. Required for cellular homeostasis and for survival from DNA damage and developmental changes induced by stress. Degrades polypeptides processively to yield small peptide fragments that are 5 to 10 amino acids long. Binds to DNA in a double-stran…	Lon_C	166.5	Lon protease (S16) C-terminal proteolytic domain	#N/A
SRX802143.100.dc.fa..contig_59986_3	1.09906	4	ENOG410XPIR	194.8	T	Signal transduction mechanisms	Cyclin-Dependent Kinase	Pkinase	159	Protein kinase domain	#N/A
GVMAG-M-3300024294-11.fna..Ga0228664_1000537_15	0.547923	2	COG5072	41.8	D	Cell cycle control, cell division, chromosome partitioning	germ cell associated 2 (haspin)	no_annot	no_annot	no_annot	#N/A
GVMAG-M-3300024059-2.fna..Ga0255040_10000017_5	0.106031	1	COG5072	44.1	D	Cell cycle control, cell division, chromosome partitioning	germ cell associated 2 (haspin)	no_annot	no_annot	no_annot	#N/A
ERX552270.62.dc.fa..contig_39542_6	0.737562	1	ENOG41114I9	34.7	S	Function unknown	DnaJ domain	DnaJ	37.2	DnaJ domain	#N/A
GVMAG-M-3300024294-11.fna..Ga0228664_1000078_9	25.3285	9	COG5531	55.8	B	Chromatin structure and dynamics	SWI SNF related, matrix associated, actin dependent regulator of chromatin, subfamily d, member	SWIB	61.2	SWIB/MDM2 domain	#N/A
GVMAG-S-3300004097-149.fna..3300004097.a:Ga0055584_100019681_3	5.95473	7	no_annot	no_annot	no_annot	no_annot	no_annot	no_annot	no_annot	no_annot	#N/A
GVMAG-M-3300000117-10.fna..DelMOWin2010_c10000081_55	0.389006	1	COG1813	47.4	K	Transcription	Factor 1	HTH_3	29.8	Helix-turn-helix	#N/A
GVMAG-S-ERX556054-45.fna..ERX556054_contig_1900_5	0.25838	2	ENOG4111Z5J	391.2	S	Function unknown	NA	AAA_19	55.6	AAA domain	#N/A
GVMAG-M-3300009507-18.fna..Ga0115572_10000474_20	0.371641	2	no_annot	no_annot	no_annot	no_annot	no_annot	no_annot	no_annot	no_annot	#N/A
GVMAG-M-3300020187-69.fna..Ga0206130_10001131_23	0.289825	2	COG0470	128.6	L	Replication, recombination and repair	DNA polymerase III subunit delta'	AAA	41.8	ATPase family associated with various cellular activities (AAA)	#N/A
GVMAG-M-3300017971-33.fna..Ga0180438_10006693_8	0.988772	3	COG1088	162.3	M	Cell wall/membrane/envelope biogenesis	dTDP-glucose 4-6-dehydratase	Epimerase	30.4	NAD dependent epimerase/dehydratase family	#N/A
GVMAG-M-3300020595-15.fna..Ga0206126_10003881_14	1.07914	2	ENOG4111G9N	51.2	S	Function unknown	rhodopsin	Bac_rhodopsin	47.6	Bacteriorhodopsin-like protein	#N/A
GVMAG-M-3300020185-3.fna..Ga0206131_10000217_85	0.217555	1	COG5574	45	O	Post-translational modification, protein turnover, and chaperones	Peroxisomal biogenesis factor 10	zf-C3HC4	29.3	Zinc finger, C3HC4 type (RING finger)	#N/A
GVMAG-S-ERX556019-29.fna..ERX556019_contig_1826_11	1.59379	6	no_annot	no_annot	no_annot	no_annot	no_annot	no_annot	no_annot	no_annot	#N/A
GVMAG-M-3300020185-3.fna..Ga0206131_10001000_11	0.68003	1	no_annot	no_annot	no_annot	no_annot	no_annot	no_annot	no_annot	no_annot	#N/A
GVMAG-M-3300020185-3.fna..Ga0206131_10016455_6	0.4739	1	no_annot	no_annot	no_annot	no_annot	no_annot	no_annot	no_annot	no_annot	#N/A
ERX943717.70.dc.fa..contig_21258_8	9.29895	7	no_annot	no_annot	no_annot	no_annot	no_annot	no_annot	no_annot	no_annot	#N/A
SRX802073.108.dc.fa..contig_6457_34	0.349869	1	no_annot	no_annot	no_annot	no_annot	no_annot	no_annot	no_annot	no_annot	#N/A
ERX556034.38.dc.fa..contig_80926_5	5.71512	5	no_annot	no_annot	no_annot	no_annot	no_annot	no_annot	no_annot	no_annot	#N/A
GVMAG-S-ERX556005-85.fna..ERX556005_contig_448_27	13.9602	11	no_annot	no_annot	no_annot	no_annot	no_annot	no_annot	no_annot	no_annot	#N/A
GVMAG-M-3300020187-94.fna..Ga0206130_10010241_3	0.256488	1	ENOG410ZFT7	42	S	Function unknown	NA	no_annot	no_annot	no_annot	#N/A
GVMAG-M-3300024252-29.fna..Ga0233435_1000041_88	0.292293	1	no_annot	no_annot	no_annot	no_annot	no_annot	no_annot	no_annot	no_annot	#N/A
GCA_000889515.1_ViralProj61009..HM004432.1_190	1.12841	1	no_annot	no_annot	no_annot	no_annot	no_annot	no_annot	no_annot	no_annot	#N/A
GVMAG-M-3300017971-33.fna..Ga0180438_10003896_25	1.30893	5	no_annot	no_annot	no_annot	no_annot	no_annot	no_annot	no_annot	no_annot	#N/A
GVMAG-M-3300021185-39.fna..Ga0206682_10008040_1	0.332826	1	no_annot	no_annot	no_annot	no_annot	no_annot	no_annot	no_annot	no_annot	#N/A
GVMAG-M-3300020187-27.fna..Ga0206130_10002314_9	0.146004	4	COG0085	802.3	K	Transcription	DNA-dependent RNA polymerase catalyzes the transcription of DNA into RNA using the four ribonucleoside triphosphates as substrates (By similarity)	RNA_pol_Rpb2_6	333.5	RNA polymerase Rpb2, domain 6	#N/A
GVMAG-M-3300027833-19.fna..Ga0209092_10000041_76	0.184848	2	COG0187	418.4	L	Replication, recombination and repair	DNA gyrase negatively supercoils closed circular double- stranded DNA in an ATP-dependent manner and also catalyzes the interconversion of other topological isomers of double-stranded DNA rings, including catenanes and knotted rings (By similarity)	DNA_topoisoIV	151.8	DNA gyrase/topoisomerase IV, subunit A	#N/A
GVMAG-S-3300000117-106.fna..3300000117.a:DelMOWin2010_c10006036_4	0.534644	1	COG0246	320	G	Carbohydrate transport and metabolism	Mannitol dehydrogenase	Mannitol_dh_C	181.9	Mannitol dehydrogenase C-terminal domain	#N/A
ERX552270.94.dc.fa..contig_21913_3	1.33778	2	ENOG410XX8A	56.6	S	Function unknown	Aspartyl Asparaginyl beta-hydroxylase	Asp_Arg_Hydrox	36.3	Aspartyl/Asparaginyl beta-hydroxylase	#N/A
GVMAG-M-3300025652-16.fna..Ga0208134_1000001_131	10.2784	5	no_annot	no_annot	no_annot	no_annot	no_annot	no_annot	no_annot	no_annot	#N/A
GVMAG-M-3300020185-3.fna..Ga0206131_10001000_33	0.11141	1	COG2214	34.6	O	Post-translational modification, protein turnover, and chaperones	DNAj domain protein	DnaJ	32.2	DnaJ domain	#N/A
GVMAG-S-3300004097-149.fna..3300004097.a:Ga0055584_100000600_27	1.36485	2	no_annot	no_annot	no_annot	no_annot	no_annot	no_annot	no_annot	no_annot	#N/A
GVMAG-M-3300025138-11.fna..Ga0209634_1000746_26	2.15183	2	no_annot	no_annot	no_annot	no_annot	no_annot	no_annot	no_annot	no_annot	#N/A
GVMAG-S-1092447-28.fna..1092447_contig_50_48	4.14415	8	ENOG410XZJS	83.2	S	Function unknown	Patatin-like phospholipase	Patatin	68	Patatin-like phospholipase	#N/A
ERX552270.97.dc.fa..contig_9146_1	0.931878	2	COG1155	205.6	C	Energy production and conversion	Produces ATP from ADP in the presence of a proton gradient across the membrane. The V-type alpha chain is a catalytic subunit (By similarity)	Dynamin_N	130.9	Dynamin family	#N/A
GVMAG-S-3300004097-149.fna..3300004097.a:Ga0055584_100001234_20	0.353665	2	no_annot	no_annot	no_annot	no_annot	no_annot	no_annot	no_annot	no_annot	#N/A
GCA_003225975.1_ASM322597v1..JF974316.1_333	4.42308	10	no_annot	no_annot	no_annot	no_annot	no_annot	no_annot	no_annot	no_annot	#N/A
GVMAG-S-ERX556054-45.fna..ERX556054_contig_1121_10	0.0370484	1	COG0085	878.2	K	Transcription	DNA-dependent RNA polymerase catalyzes the transcription of DNA into RNA using the four ribonucleoside triphosphates as substrates (By similarity)	RNA_pol_Rpb2_6	354.2	RNA polymerase Rpb2, domain 6	#N/A
ERX555987.14.dc.fa..contig_4157_11	0.799023	1	no_annot	no_annot	no_annot	no_annot	no_annot	no_annot	no_annot	no_annot	#N/A
GCA_000889515.1_ViralProj61009..HM004432.1_73	4.1256	4	no_annot	no_annot	no_annot	no_annot	no_annot	no_annot	no_annot	no_annot	#N/A
ERX943717.70.dc.fa..contig_13034_29	7.56178	11	COG0464	98.9	O	Post-translational modification, protein turnover, and chaperones	Aaa atpase	AAA	65.5	ATPase family associated with various cellular activities (AAA)	#N/A
ERX552270.106.dc.fa..contig_4669_19	2.27722	5	no_annot	no_annot	no_annot	no_annot	no_annot	no_annot	no_annot	no_annot	#N/A
GVMAG-S-1102105-81.fna..1102105_contig_311_40	0.487485	1	no_annot	no_annot	no_annot	no_annot	no_annot	no_annot	no_annot	no_annot	#N/A
GVMAG-M-3300024294-11.fna..Ga0228664_1000537_11	0.162792	1	no_annot	no_annot	no_annot	no_annot	no_annot	no_annot	no_annot	no_annot	#N/A
GVMAG-M-3300024252-27.fna..Ga0233435_1000597_1	0.107875	2	ENOG4112BKN	73.5	S	Function unknown	NA	DUF1192	50.6	Protein of unknown function (DUF1192)	#N/A
GVMAG-M-3300025138-11.fna..Ga0209634_1000115_35	0.976475	3	no_annot	no_annot	no_annot	no_annot	no_annot	no_annot	no_annot	no_annot	#N/A
GVMAG-S-3300000117-106.fna..3300000117.a:DelMOWin2010_c10006898_3	3.12864	1	no_annot	no_annot	no_annot	no_annot	no_annot	no_annot	no_annot	no_annot	#N/A
ERX552270.94.dc.fa..contig_9942_18	10.9118	7	ENOG4111JAT	172.6	U	Intracellular trafficking, secretion, and vesicular transport	Microtubule-associated protein 1 light chain 3	Atg8	138.3	Autophagy protein Atg8 ubiquitin like	#N/A
GVMAG-S-ERX556054-45.fna..ERX556054_contig_102_20	0.138087	1	no_annot	no_annot	no_annot	no_annot	no_annot	no_annot	no_annot	no_annot	#N/A
GVMAG-M-3300021185-6.fna..Ga0206682_10009754_6	0.389404	1	no_annot	no_annot	no_annot	no_annot	no_annot	Peptidase_C48	43.1	Ulp1 protease family, C-terminal catalytic domain	#N/A
SRX802075.4.dc.fa..contig_54058_7	0.517421	2	no_annot	no_annot	no_annot	no_annot	no_annot	Peptidase_C48	43.1	Ulp1 protease family, C-terminal catalytic domain	#N/A
GVMAG-S-405408-21.fna..405408_contig_626_6	0.0344718	1	COG0085	722.5	K	Transcription	DNA-dependent RNA polymerase catalyzes the transcription of DNA into RNA using the four ribonucleoside triphosphates as substrates (By similarity)	RNA_pol_Rpb2_6	280.1	RNA polymerase Rpb2, domain 6	#N/A
GVMAG-M-3300017763-4.fna..Ga0181410_1000931_8	0.0344718	1	COG0085	722.5	K	Transcription	DNA-dependent RNA polymerase catalyzes the transcription of DNA into RNA using the four ribonucleoside triphosphates as substrates (By similarity)	RNA_pol_Rpb2_6	280.1	RNA polymerase Rpb2, domain 6	#N/A
GVMAG-S-1059923-44.fna..1059923_contig_4811_13	6.54781	5	no_annot	no_annot	no_annot	no_annot	no_annot	no_annot	no_annot	no_annot	#N/A
GVMAG-M-3300020185-69.fna..Ga0206131_10000377_33	0.356644	5	COG0085	777.4	K	Transcription	DNA-dependent RNA polymerase catalyzes the transcription of DNA into RNA using the four ribonucleoside triphosphates as substrates (By similarity)	RNA_pol_Rpb2_6	314	RNA polymerase Rpb2, domain 6	#N/A
GVMAG-M-3300020595-15.fna..Ga0206126_10001318_39	0.307377	1	COG0484	46.9	O	Post-translational modification, protein turnover, and chaperones	ATP binding to DnaK triggers the release of the substrate protein, thus completing the reaction cycle. Several rounds of ATP-dependent interactions between DnaJ, DnaK and GrpE are required for fully efficient folding. Also involved, together with DnaK and GrpE, in the DNA replication of plasmids through activation of initiation proteins (By similarity)	DnaJ_C	42.9	DnaJ C terminal domain	#N/A
SRX802143.100.dc.fa..contig_13948_29	2.44029	12	COG0085	838.1	K	Transcription	DNA-dependent RNA polymerase catalyzes the transcription of DNA into RNA using the four ribonucleoside triphosphates as substrates (By similarity)	RNA_pol_Rpb2_6	343.9	RNA polymerase Rpb2, domain 6	#N/A
GVMAG-S-1074264-73.fna..1074264_contig_1584_17	2.63247	2	no_annot	no_annot	no_annot	no_annot	no_annot	no_annot	no_annot	no_annot	#N/A
GVMAG-M-3300020185-69.fna..Ga0206131_10000377_39	0.429977	2	no_annot	no_annot	no_annot	no_annot	no_annot	no_annot	no_annot	no_annot	#N/A
mPacV_611.fasta..MN448287.1_71	0.127921	1	COG3555	78.2	O	Post-translational modification, protein turnover, and chaperones	beta-hydroxylase	Asp_Arg_Hydrox	91.1	Aspartyl/Asparaginyl beta-hydroxylase	#N/A
GVMAG-M-3300020185-69.fna..Ga0206131_10013064_6	0.257624	1	COG2214	50.1	O	Post-translational modification, protein turnover, and chaperones	DNAj domain protein	DnaJ	47.5	DnaJ domain	#N/A
ERX555913.6.dc.fa..contig_41335_44	1.05274	1	COG0208	419.3	F	Nucleotide transport and metabolism	Provides the precursors necessary for DNA synthesis. Catalyzes the biosynthesis of deoxyribonucleotides from the corresponding ribonucleotides (By similarity)	Ribonuc_red_sm	369.6	Ribonucleotide reductase, small chain	#N/A
ERX943717.70.dc.fa..contig_12585_74	36.0857	14	no_annot	no_annot	no_annot	no_annot	no_annot	no_annot	no_annot	no_annot	#N/A
SRX802077.94.dc.fa..contig_67809_19	0.270909	1	COG4852	71.1	S	Function unknown	membrane	DUF2177	70.4	Predicted membrane protein (DUF2177)	#N/A
SRX802143.100.dc.fa..contig_59986_16	5.17765	9	no_annot	no_annot	no_annot	no_annot	no_annot	no_annot	no_annot	no_annot	#N/A
SRX802143.100.dc.fa..contig_25259_42	1.3338	3	no_annot	no_annot	no_annot	no_annot	no_annot	2OG-FeII_Oxy_2	30.6	2OG-Fe(II) oxygenase superfamily	#N/A
ERX552292.53.dc.fa..contig_11025_16	0.639865	1	no_annot	no_annot	no_annot	no_annot	no_annot	no_annot	no_annot	no_annot	#N/A
GVMAG-S-403982-53.fna..403982_contig_2128_3	0.689769	2	ENOG410XS5J	130	S	Function unknown	prolyl 4-hydroxylase	2OG-FeII_Oxy_3	64.4	2OG-Fe(II) oxygenase superfamily	#N/A
GVMAG-S-ERX555927-67.fna..ERX555927_contig_5044_8	0.189943	1	ENOG410XS5J	130	S	Function unknown	prolyl 4-hydroxylase	2OG-FeII_Oxy_3	64.4	2OG-Fe(II) oxygenase superfamily	#N/A
GCA_000889515.1_ViralProj61009..HM004432.1_116	0.916536	3	ENOG410XS5J	130	S	Function unknown	prolyl 4-hydroxylase	2OG-FeII_Oxy_3	64.4	2OG-Fe(II) oxygenase superfamily	#N/A
GVMAG-M-3300026187-2.fna..Ga0209929_1000934_14	0.302562	1	ENOG410XS5J	130	S	Function unknown	prolyl 4-hydroxylase	2OG-FeII_Oxy_3	64.4	2OG-Fe(II) oxygenase superfamily	#N/A
GCA_000906035.1_ViralProj195482..HQ632826.1_237	1.01247	1	no_annot	no_annot	no_annot	no_annot	no_annot	no_annot	no_annot	no_annot	#N/A
SRX802143.64.dc.fa..contig_116313_4	1.68953	6	ENOG410YEYM	37.7	S	Function unknown	NA	Laminin_G_3	42.9	Concanavalin A-like lectin/glucanases superfamily	#N/A
GVMAG-M-3300027833-19.fna..Ga0209092_10000100_52	0.364218	2	no_annot	no_annot	no_annot	no_annot	no_annot	no_annot	no_annot	no_annot	#N/A
GVMAG-S-3300004097-149.fna..3300004097.a:Ga0055584_100004728_2	0.160582	1	no_annot	no_annot	no_annot	no_annot	no_annot	IQ	36.6	IQ calmodulin-binding motif	#N/A
GCA_001399245.1_ViralProj298907..KT820662.1_254	1.08325	2	no_annot	no_annot	no_annot	no_annot	no_annot	no_annot	no_annot	no_annot	#N/A
GCA_001399265.1_ViralProj298990..KP874735.1_243	0.188982	1	COG0438	59.8	M	Cell wall/membrane/envelope biogenesis	Glycosyl transferase (Group 1	Glycos_transf_1	45.5	Glycosyl transferases group 1	#N/A
ERX552274.3.dc.fa..contig_101320_10	0.351483	1	no_annot	no_annot	no_annot	no_annot	no_annot	no_annot	no_annot	no_annot	#N/A
GVMAG-M-3300020185-69.fna..Ga0206131_10000377_38	0.0755195	1	COG1193	158.9	L	Replication, recombination and repair	muts2 protein	MutS_V	135	MutS domain V	#N/A
GVMAG-M-3300021959-33.fna..Ga0222716_10018085_4	1.0176	7	COG1193	158.9	L	Replication, recombination and repair	muts2 protein	MutS_V	135	MutS domain V	#N/A
GVMAG-M-3300021185-39.fna..Ga0206682_10009459_1	0.42579	4	COG0188	1067.9	L	Replication, recombination and repair	DNA gyrase negatively supercoils closed circular double- stranded DNA in an ATP-dependent manner and also catalyzes the interconversion of other topological isomers of double-stranded DNA rings, including catenanes and knotted rings (By similarity)	DNA_topoisoIV	355.8	DNA gyrase/topoisomerase IV, subunit A	#N/A
SRX802077.79.dc.fa..contig_58730_27	0.578987	3	no_annot	no_annot	no_annot	no_annot	no_annot	Pox_P4B	38.4	Poxvirus P4B major core protein	#N/A
GVMAG-M-3300021185-41.fna..Ga0206682_10005258_2	0.124946	1	no_annot	no_annot	no_annot	no_annot	no_annot	no_annot	no_annot	no_annot	#N/A
SRX802073.61.dc.fa..contig_12329_30	0.251018	2	no_annot	no_annot	no_annot	no_annot	no_annot	no_annot	no_annot	no_annot	#N/A
GVMAG-S-3300000117-106.fna..3300000117.a:DelMOWin2010_c10000499_23	1.25982	4	no_annot	no_annot	no_annot	no_annot	no_annot	Capsid_N	77.9	Major capsid protein N-terminus	#N/A
ERX556034.38.dc.fa..contig_80926_2	0.26421	1	no_annot	no_annot	no_annot	no_annot	no_annot	Capsid_NCLDV	74.1	Large eukaryotic DNA virus major capsid protein	#N/A
GVMAG-M-3300009507-18.fna..Ga0115572_10007165_6	0.385791	1	no_annot	no_annot	no_annot	no_annot	no_annot	no_annot	no_annot	no_annot	#N/A
ERX552270.97.dc.fa..contig_4274_15	0.259339	1	no_annot	no_annot	no_annot	no_annot	no_annot	no_annot	no_annot	no_annot	#N/A
GCA_003225975.1_ASM322597v1..JF974316.1_130	2.93319	5	no_annot	no_annot	no_annot	no_annot	no_annot	no_annot	no_annot	no_annot	#N/A
mPacV_611.fasta..MN448287.1_28	0.357752	2	ENOG410XQSH	143.9	O	Post-translational modification, protein turnover, and chaperones	ER lipid raft associated	no_annot	no_annot	no_annot	#N/A
ERX943717.70.dc.fa..contig_12585_67	28.4573	15	no_annot	no_annot	no_annot	no_annot	no_annot	no_annot	no_annot	no_annot	#N/A
ERX552274.3.dc.fa..contig_4431_9	0.206225	2	COG1796	205.3	L	Replication, recombination and repair	DNA polymerase	DNA_ligase_OB_2	59.7	DNA ligase OB-like domain	#N/A
GVMAG-M-3300024329-21.fna..Ga0228631_1001983_12	0.738941	1	no_annot	no_annot	no_annot	no_annot	no_annot	no_annot	no_annot	no_annot	#N/A
GVMAG-M-3300021185-6.fna..Ga0206682_10004413_9	0.721446	1	no_annot	no_annot	no_annot	no_annot	no_annot	no_annot	no_annot	no_annot	#N/A
GCA_001399245.1_ViralProj298907..KT820662.1_82	0.155181	1	no_annot	no_annot	no_annot	no_annot	no_annot	no_annot	no_annot	no_annot	#N/A
GVMAG-M-3300024294-11.fna..Ga0228664_1001260_15	0.176567	1	no_annot	no_annot	no_annot	no_annot	no_annot	no_annot	no_annot	no_annot	#N/A
GVMAG-M-3300020187-27.fna..Ga0206130_10001263_30	0.340382	1	no_annot	no_annot	no_annot	no_annot	no_annot	no_annot	no_annot	no_annot	#N/A
SRX802143.100.dc.fa..contig_17601_61	14.9941	13	no_annot	no_annot	no_annot	no_annot	no_annot	no_annot	no_annot	no_annot	#N/A
GVMAG-S-403982-53.fna..403982_contig_398_31	0.62241	1	no_annot	no_annot	no_annot	no_annot	no_annot	no_annot	no_annot	no_annot	#N/A
ERX552333.20.dc.fa..contig_8127_17	2.96795	2	no_annot	no_annot	no_annot	no_annot	no_annot	no_annot	no_annot	no_annot	#N/A
GVMAG-M-3300027833-11.fna..Ga0209092_10000276_39	0.416464	2	COG0085	876	K	Transcription	DNA-dependent RNA polymerase catalyzes the transcription of DNA into RNA using the four ribonucleoside triphosphates as substrates (By similarity)	RNA_pol_Rpb2_6	334.4	RNA polymerase Rpb2, domain 6	#N/A
GVMAG-S-ERX556019-29.fna..ERX556019_contig_4989_4	0.490775	5	no_annot	no_annot	no_annot	no_annot	no_annot	no_annot	no_annot	no_annot	#N/A
GVMAG-M-3300009507-18.fna..Ga0115572_10002947_8	0.172721	2	COG0553	59.1	L	Replication, recombination and repair	helicase	Helicase_C	21	Helicase conserved C-terminal domain	#N/A
SRX802077.79.dc.fa..contig_24118_18	0.268825	1	ENOG410Y7HG	144.8	A	RNA processing and modification	mRNA (guanine-N7-)-methyltransferase activity	Pox_MCEL	125.7	mRNA capping enzyme	#N/A
GVMAG-M-3300020185-3.fna..Ga0206131_10000217_39	0.362375	2	COG0202	94.3	K	Transcription	DNA-dependent RNA polymerase catalyzes the transcription of DNA into RNA using the four ribonucleoside triphosphates as substrates (By similarity)	RNA_pol_L_2	48.6	RNA polymerase Rpb3/Rpb11 dimerisation domain	#N/A
GVMAG-M-3300027833-11.fna..Ga0209092_10000020_48	0.490337	1	ENOG4110KYV	49.1	S	Function unknown	Lipase Family	Lipase_3	40.6	Lipase (class 3)	#N/A
mPacV_611.fasta..MN448290.1_64	0.534301	3	COG0209	603.6	F	Nucleotide transport and metabolism	Provides the precursors necessary for DNA synthesis. Catalyzes the biosynthesis of deoxyribonucleotides from the corresponding ribonucleotides (By similarity)	Ribonuc_red_lgC	560.1	Ribonucleotide reductase, barrel domain	#N/A
GCA_003051645.1_ASM305164v1..HM004430.1_217	2.34717	1	no_annot	no_annot	no_annot	no_annot	no_annot	no_annot	no_annot	no_annot	#N/A
GVMAG-S-1016704-108.fna..1016704_contig_1588_9	0.23803	1	no_annot	no_annot	no_annot	no_annot	no_annot	no_annot	no_annot	no_annot	#N/A
GVMAG-M-3300020187-69.fna..Ga0206130_10001131_45	0.554697	1	no_annot	no_annot	no_annot	no_annot	no_annot	no_annot	no_annot	no_annot	#N/A
GVMAG-S-405408-30.fna..405408_contig_2843_9	5.49274	3	COG0208	329.3	F	Nucleotide transport and metabolism	Provides the precursors necessary for DNA synthesis. Catalyzes the biosynthesis of deoxyribonucleotides from the corresponding ribonucleotides (By similarity)	Ribonuc_red_sm	286.6	Ribonucleotide reductase, small chain	#N/A
GVMAG-M-3300021185-19.fna..Ga0206682_10001953_19	0.243054	2	COG0188	1098.5	L	Replication, recombination and repair	DNA gyrase negatively supercoils closed circular double- stranded DNA in an ATP-dependent manner and also catalyzes the interconversion of other topological isomers of double-stranded DNA rings, including catenanes and knotted rings (By similarity)	DNA_topoisoIV	383.8	DNA gyrase/topoisomerase IV, subunit A	#N/A
GVMAG-M-3300017772-13.fna..Ga0181430_1000654_4	0.0662125	1	COG5226	103.9	A	RNA processing and modification	Second step of mRNA capping. Transfer of the GMP moiety of GTP to the 5'-end of RNA via an enzyme-GMP covalent reaction intermediate (By similarity)	Pox_MCEL	82.9	mRNA capping enzyme	#N/A
GVMAG-M-3300001718-3.fna..JGI24523J20078_1001066_1	1.38548	1	no_annot	no_annot	no_annot	no_annot	no_annot	no_annot	no_annot	no_annot	#N/A
ERX943717.70.dc.fa..contig_12585_24	2.42642	7	no_annot	no_annot	no_annot	no_annot	no_annot	Capsid_N	116.2	Major capsid protein N-terminus	#N/A
GVMAG-S-ERX555913-34.fna..ERX555913_contig_3144_7	0.814812	3	ENOG4111ZQ7	52.3	E	Amino acid transport and metabolism	Peptidase family S51	Peptidase_S51	52.9	Peptidase family S51	#N/A
ChoanoV_1.fasta..ENA_MK250085_MK250085.1_163	0.721347	1	no_annot	no_annot	no_annot	no_annot	no_annot	no_annot	no_annot	no_annot	#N/A
GVMAG-M-3300025138-11.fna..Ga0209634_1003340_5	0.360673	1	no_annot	no_annot	no_annot	no_annot	no_annot	no_annot	no_annot	no_annot	#N/A
GVMAG-M-3300025138-11.fna..Ga0209634_1000115_63	0.283695	1	COG2877	290.8	M	Cell wall/membrane/envelope biogenesis	Phospho-2-dehydro-3-deoxyoctonate aldolase	DAHP_synth_1	123.1	DAHP synthetase I family	#N/A
GVMAG-M-3300024329-21.fna..Ga0228631_1000575_17	3.0567	5	COG1278	66.4	K	Transcription	Cold shock protein	CSD	55.3	'Cold-shock' DNA-binding domain	#N/A
ERX552270.94.dc.fa..contig_17938_10	0.201464	2	no_annot	no_annot	no_annot	no_annot	no_annot	no_annot	no_annot	no_annot	#N/A
GVMAG-M-3300025890-48.fna..Ga0209631_10000365_12	0.0785188	2	no_annot	no_annot	no_annot	no_annot	no_annot	no_annot	no_annot	no_annot	#N/A
SRX802077.79.dc.fa..contig_53165_3	0.108217	1	ENOG41104HP	64.7	S	Function unknown	ankyrin repeat and LEM domain containing 1	Ank_2	77.3	Ankyrin repeats (3 copies)	#N/A
ERX555913.6.dc.fa..contig_6631_39	0.0698077	1	ENOG410Y7HG	107.4	A	RNA processing and modification	mRNA (guanine-N7-)-methyltransferase activity	Pox_MCEL	81	mRNA capping enzyme	#N/A
GVMAG-M-3300024294-11.fna..Ga0228664_1002230_2	0.517524	2	COG1193	93.2	L	Replication, recombination and repair	muts2 protein	MutS_V	82	MutS domain V	#N/A
GVMAG-M-3300021389-5.fna..Ga0213868_10003012_9	0.0954536	1	ENOG4111QC9	64.3	S	Function unknown	RNA ligase	no_annot	no_annot	no_annot	#N/A
GVMAG-M-3300027833-42.fna..Ga0209092_10000961_12	0.0966805	1	ENOG4111M08	63.7	S	Function unknown	YqaJ-like viral recombinase domain	YqaJ	53.6	YqaJ-like viral recombinase domain	#N/A
GVMAG-M-3300027833-42.fna..Ga0209092_10000026_18	0.120002	1	ENOG4111P31	178.7	U	Intracellular trafficking, secretion, and vesicular transport	May regulate endogenous transporter (By similarity)	CRT-like	129.2	CRT-like, chloroquine-resistance transporter-like	#N/A
SRX802189.96.dc.fa..contig_7025_47	0.165945	2	COG1193	138.9	L	Replication, recombination and repair	muts2 protein	MutS_V	144.1	MutS domain V	#N/A
GVMAG-S-ERX555976-100.fna..ERX555976_contig_3502_3	0.117881	1	no_annot	no_annot	no_annot	no_annot	no_annot	no_annot	no_annot	no_annot	#N/A
GVMAG-S-ERX556019-29.fna..ERX556019_contig_1864_2	0.833875	2	no_annot	no_annot	no_annot	no_annot	no_annot	no_annot	no_annot	no_annot	#N/A
ERX552256.53.dc.fa..contig_14088_16	3.04437	8	no_annot	no_annot	no_annot	no_annot	no_annot	Pox_P4B	45.6	Poxvirus P4B major core protein	#N/A
ERX552270.38.dc.fa..contig_9593_1	0.284915	1	no_annot	no_annot	no_annot	no_annot	no_annot	Capsid_N	106.1	Major capsid protein N-terminus	#N/A
ERX555913.6.dc.fa..contig_4095_15	0.994299	2	no_annot	no_annot	no_annot	no_annot	no_annot	no_annot	no_annot	no_annot	#N/A
GVMAG-M-3300017971-33.fna..Ga0180438_10006984_11	0.487751	3	COG0438	99.2	M	Cell wall/membrane/envelope biogenesis	Glycosyl transferase (Group 1	Glycos_transf_1	98.5	Glycosyl transferases group 1	#N/A
SRX802077.79.dc.fa..contig_8904_37	0.108331	1	COG0188	1182.2	L	Replication, recombination and repair	DNA gyrase negatively supercoils closed circular double- stranded DNA in an ATP-dependent manner and also catalyzes the interconversion of other topological isomers of double-stranded DNA rings, including catenanes and knotted rings (By similarity)	DNA_topoisoIV	381.6	DNA gyrase/topoisomerase IV, subunit A	#N/A
GVMAG-M-3300017773-1.fna..Ga0181386_1001054_1	19.6516	13	no_annot	no_annot	no_annot	no_annot	no_annot	Capsid_NCLDV	81.3	Large eukaryotic DNA virus major capsid protein	#N/A
GCA_003225975.1_ASM322597v1..JF974316.1_282	4.13243	2	no_annot	no_annot	no_annot	no_annot	no_annot	Capsid_NCLDV	81.3	Large eukaryotic DNA virus major capsid protein	#N/A
GVMAG-M-3300005613-29.fna..Ga0074649_1000687_25	0.690464	4	no_annot	no_annot	no_annot	no_annot	no_annot	no_annot	no_annot	no_annot	#N/A
ERX552270.94.dc.fa..contig_47563_16	1.31143	4	COG0470	137	L	Replication, recombination and repair	DNA polymerase III subunit delta'	AAA	45	ATPase family associated with various cellular activities (AAA)	#N/A
GVMAG-M-3300022925-12.fna..Ga0255773_10008678_10	0.333361	2	no_annot	no_annot	no_annot	no_annot	no_annot	no_annot	no_annot	no_annot	#N/A
GCA_000889515.1_ViralProj61009..HM004432.1_130	0.225959	1	no_annot	no_annot	no_annot	no_annot	no_annot	no_annot	no_annot	no_annot	#N/A
GVMAG-S-403982-53.fna..403982_contig_3783_8	0.159462	1	no_annot	no_annot	no_annot	no_annot	no_annot	no_annot	no_annot	no_annot	#N/A
GCA_003051645.1_ASM305164v1..HM004430.1_133	0.225959	1	no_annot	no_annot	no_annot	no_annot	no_annot	no_annot	no_annot	no_annot	#N/A
GVMAG-M-3300026187-2.fna..Ga0209929_1002447_2	0.159462	1	no_annot	no_annot	no_annot	no_annot	no_annot	no_annot	no_annot	no_annot	#N/A
GVMAG-M-3300021185-39.fna..Ga0206682_10002405_12	1.27891	3	no_annot	no_annot	no_annot	no_annot	no_annot	no_annot	no_annot	no_annot	#N/A
GVMAG-S-ERX556054-45.fna..ERX556054_contig_484_7	0.0131715	1	no_annot	no_annot	no_annot	no_annot	no_annot	YadA_head	24.7	Head domain of trimeric autotransporter adhesin	#N/A
GVMAG-M-3300020185-3.fna..Ga0206131_10001000_26	0.172227	2	ENOG410YGMH	38.7	S	Function unknown	NA	fn3	30.4	Fibronectin type III domain	#N/A
GVMAG-M-3300025138-11.fna..Ga0209634_1000098_10	0.138288	1	no_annot	no_annot	no_annot	no_annot	no_annot	no_annot	no_annot	no_annot	#N/A
GVMAG-S-3300004097-149.fna..3300004097.a:Ga0055584_100008112_4	0.535509	3	no_annot	no_annot	no_annot	no_annot	no_annot	no_annot	no_annot	no_annot	#N/A
GVMAG-M-3300017773-1.fna..Ga0181386_1003142_12	1.26864	1	COG0465	548.5	O	Post-translational modification, protein turnover, and chaperones	Acts as a processive, ATP-dependent zinc metallopeptidase for both cytoplasmic and membrane proteins. Plays a role in the quality control of integral membrane proteins (By similarity)	Peptidase_M41	178.4	Peptidase family M41	#N/A
GVMAG-M-3300020185-69.fna..Ga0206131_10003550_9	3.45758	5	no_annot	no_annot	no_annot	no_annot	no_annot	no_annot	no_annot	no_annot	#N/A
GVMAG-S-ERX556005-85.fna..ERX556005_contig_448_28	4.02327	3	no_annot	no_annot	no_annot	no_annot	no_annot	no_annot	no_annot	no_annot	#N/A
ERX943717.70.dc.fa..contig_21258_3	86.0082	15	COG0756	172.2	F	Nucleotide transport and metabolism	This enzyme is involved in nucleotide metabolism it produces dUMP, the immediate precursor of thymidine nucleotides and it decreases the intracellular concentration of dUTP so that uracil cannot be incorporated into DNA (By similarity)	dUTPase	134.5	dUTPase	#N/A
ERX943717.70.dc.fa..contig_17276_17	33.2626	13	no_annot	no_annot	no_annot	no_annot	no_annot	no_annot	no_annot	no_annot	#N/A
GVMAG-M-3300020187-69.fna..Ga0206130_10000472_3	0.155086	1	ENOG410Y0ZS	31.8	S	Function unknown	NA	Laminin_G_3	36	Concanavalin A-like lectin/glucanases superfamily	#N/A
GVMAG-M-3300024294-11.fna..Ga0228664_1000764_3	1.31205	2	no_annot	no_annot	no_annot	no_annot	no_annot	no_annot	no_annot	no_annot	#N/A
SRX802077.94.dc.fa..contig_13240_135	1.15674	2	no_annot	no_annot	no_annot	no_annot	no_annot	no_annot	no_annot	no_annot	#N/A
GVMAG-M-3300024059-2.fna..Ga0255040_10000017_30	0.598731	2	ENOG410XPSR	29.3	S	Function unknown	TBC1 domain family member	no_annot	no_annot	no_annot	#N/A
GCA_010974655.1_ASM1097465v1..HQ634145.1_23	0.204395	1	no_annot	no_annot	no_annot	no_annot	no_annot	no_annot	no_annot	no_annot	#N/A
ERX552302.1.dc.fa..contig_42582_16	6.61464	5	no_annot	no_annot	no_annot	no_annot	no_annot	no_annot	no_annot	no_annot	#N/A
GVMAG-M-3300020185-39.fna..Ga0206131_10001986_7	0.523102	1	no_annot	no_annot	no_annot	no_annot	no_annot	no_annot	no_annot	no_annot	#N/A
GCA_003225975.1_ASM322597v1..JF974316.1_50	6.40904	7	ENOG4111W00	32.4	S	Function unknown	Ubiquitin metalloprotease fusion protein	WLM	27.6	WLM domain	#N/A
GVMAG-S-ERX555927-67.fna..ERX555927_contig_1981_17	1.97709	3	no_annot	no_annot	no_annot	no_annot	no_annot	no_annot	no_annot	no_annot	#N/A
GVMAG-M-3300022925-12.fna..Ga0255773_10013041_6	4.78087	6	no_annot	no_annot	no_annot	no_annot	no_annot	no_annot	no_annot	no_annot	#N/A
GCA_000889515.1_ViralProj61009..HM004432.1_146	8.81251	6	no_annot	no_annot	no_annot	no_annot	no_annot	no_annot	no_annot	no_annot	#N/A
GCA_001399245.1_ViralProj298907..KT820662.1_274	0.232153	1	no_annot	no_annot	no_annot	no_annot	no_annot	no_annot	no_annot	no_annot	#N/A
GVMAG-S-ERX555913-34.fna..ERX555913_contig_9621_4	0.243035	3	COG0085	821.8	K	Transcription	DNA-dependent RNA polymerase catalyzes the transcription of DNA into RNA using the four ribonucleoside triphosphates as substrates (By similarity)	RNA_pol_Rpb2_6	328.9	RNA polymerase Rpb2, domain 6	#N/A
GVMAG-M-3300009498-22.fna..Ga0115568_10001472_9	0.328738	1	no_annot	no_annot	no_annot	no_annot	no_annot	no_annot	no_annot	no_annot	#N/A
GVMAG-M-3300020185-69.fna..Ga0206131_10000703_38	0.505504	1	COG4852	58	S	Function unknown	membrane	DUF2177	55.8	Predicted membrane protein (DUF2177)	#N/A
ERX943717.70.dc.fa..contig_17276_22	428.919	16	no_annot	no_annot	no_annot	no_annot	no_annot	no_annot	no_annot	no_annot	#N/A
ERX555967.111.dc.fa..contig_40950_5	42.148	14	no_annot	no_annot	no_annot	no_annot	no_annot	no_annot	no_annot	no_annot	#N/A
SRX802143.100.dc.fa..contig_79860_16	13.2167	11	no_annot	no_annot	no_annot	no_annot	no_annot	no_annot	no_annot	no_annot	#N/A
SRX802143.100.dc.fa..contig_59986_2	3.01607	5	ENOG410ZPH7	45.6	O	Post-translational modification, protein turnover, and chaperones	SPX domain	no_annot	no_annot	no_annot	#N/A
GVMAG-M-3300025727-44.fna..Ga0209047_1001241_16	0.590895	1	no_annot	no_annot	no_annot	no_annot	no_annot	no_annot	no_annot	no_annot	#N/A
GVMAG-M-3300006165-1.fna..Ga0075443_10002195_4	0.198641	1	ENOG4111RWX	48.6	S	Function unknown	methyltransferase type	Methyltransf_23	27.3	Methyltransferase domain	#N/A
GCA_003225975.1_ASM322597v1..JF974316.1_180	0.132439	2	no_annot	no_annot	no_annot	no_annot	no_annot	no_annot	no_annot	no_annot	#N/A
GCA_003225975.1_ASM322597v1..JF974316.1_186	0.030946	1	no_annot	no_annot	no_annot	no_annot	no_annot	no_annot	no_annot	no_annot	#N/A
GCA_003225975.1_ASM322597v1..JF974316.1_201	0.187628	3	no_annot	no_annot	no_annot	no_annot	no_annot	no_annot	no_annot	no_annot	#N/A
ERX552270.97.dc.fa..contig_16859_21	0.0237165	1	COG0085	824.5	K	Transcription	DNA-dependent RNA polymerase catalyzes the transcription of DNA into RNA using the four ribonucleoside triphosphates as substrates (By similarity)	RNA_pol_Rpb2_6	347.1	RNA polymerase Rpb2, domain 6	#N/A
GVMAG-S-ERX555913-34.fna..ERX555913_contig_9621_3	4.48055	2	no_annot	no_annot	no_annot	no_annot	no_annot	no_annot	no_annot	no_annot	#N/A
GVMAG-M-3300009467-15.fna..Ga0115565_10001111_12	0.518017	4	ENOG410Z3IR	37.1	S	Function unknown	acetyltransferase YdcK	no_annot	no_annot	no_annot	#N/A
ERX555987.14.dc.fa..contig_19893_23	0.468026	1	no_annot	no_annot	no_annot	no_annot	no_annot	no_annot	no_annot	no_annot	#N/A
GVMAG-M-3300025138-11.fna..Ga0209634_1000085_58	0.299376	1	no_annot	no_annot	no_annot	no_annot	no_annot	no_annot	no_annot	no_annot	#N/A
GVMAG-M-3300025138-11.fna..Ga0209634_1003340_6	0.188989	1	no_annot	no_annot	no_annot	no_annot	no_annot	no_annot	no_annot	no_annot	#N/A
GVMAG-S-ERX555913-34.fna..ERX555913_contig_400_3	5.81964	6	ENOG4111Y3R	47.4	S	Function unknown	Ribonuclease H	RVT_3	82.7	Reverse transcriptase-like	#N/A
GVMAG-S-ERX555913-34.fna..ERX555913_contig_3957_5	0.270878	2	COG0516	321.2	F	Nucleotide transport and metabolism	Catalyzes the conversion of inosine 5'-phosphate (IMP) to xanthosine 5'-phosphate (XMP), the first committed and rate- limiting step in the de novo synthesis of guanine nucleotides, and therefore plays an important role in the regulation of cell growth (By similarity)	IMPDH	238.4	IMP dehydrogenase / GMP reductase domain	#N/A
GVMAG-S-ERX555913-34.fna..ERX555913_contig_2093_5	3.02255	6	no_annot	no_annot	no_annot	no_annot	no_annot	no_annot	no_annot	no_annot	#N/A
GVMAG-M-3300024261-37.fna..Ga0233439_10000059_56	0.389385	1	no_annot	no_annot	no_annot	no_annot	no_annot	no_annot	no_annot	no_annot	#N/A
GVMAG-M-3300025617-32.fna..Ga0209138_1001455_11	1.9324	11	no_annot	no_annot	no_annot	no_annot	no_annot	no_annot	no_annot	no_annot	#N/A
GVMAG-M-3300008012-2.fna..Ga0075480_10000071_11	0.188991	1	COG0592	47.2	L	Replication, recombination and repair	DNA polymerase processivity factor activity	PCNA_C	67.8	Proliferating cell nuclear antigen, C-terminal domain	#N/A
ERX556040.51.dc.fa..contig_17702_18	8.92128	14	no_annot	no_annot	no_annot	no_annot	no_annot	no_annot	no_annot	no_annot	#N/A
SRX802077.79.dc.fa..contig_35407_3	4.42922	7	no_annot	no_annot	no_annot	no_annot	no_annot	Capsid_NCLDV	146.6	Large eukaryotic DNA virus major capsid protein	#N/A
GVMAG-M-3300027833-11.fna..Ga0209092_10000020_112	0.598471	1	no_annot	no_annot	no_annot	no_annot	no_annot	no_annot	no_annot	no_annot	#N/A
GVMAG-M-3300027833-11.fna..Ga0209092_10000013_64	0.768042	1	no_annot	no_annot	no_annot	no_annot	no_annot	no_annot	no_annot	no_annot	#N/A
GVMAG-M-3300026187-2.fna..Ga0209929_1002700_9	0.306958	1	ENOG4111M08	143.3	S	Function unknown	YqaJ-like viral recombinase domain	YqaJ	93.2	YqaJ-like viral recombinase domain	#N/A
GVMAG-S-ERX555927-67.fna..ERX555927_contig_1856_12	1.91363	5	ENOG4111M08	143.3	S	Function unknown	YqaJ-like viral recombinase domain	YqaJ	93.2	YqaJ-like viral recombinase domain	#N/A
GVMAG-M-3300022925-12.fna..Ga0255773_10008678_5	0.573378	2	ENOG4111M08	143.3	S	Function unknown	YqaJ-like viral recombinase domain	YqaJ	93.2	YqaJ-like viral recombinase domain	#N/A
GVMAG-M-3300023087-13.fna..Ga0255774_10000023_46	0.160037	1	ENOG4111M08	143.3	S	Function unknown	YqaJ-like viral recombinase domain	YqaJ	93.2	YqaJ-like viral recombinase domain	#N/A
GCA_000889515.1_ViralProj61009..HM004432.1_135	3.6635	6	ENOG4111M08	143.3	S	Function unknown	YqaJ-like viral recombinase domain	YqaJ	93.2	YqaJ-like viral recombinase domain	#N/A
GVMAG-M-3300017697-11.fna..Ga0180120_10003032_2	0.490467	3	COG0571	146.7	K	Transcription	Digests double-stranded RNA. Involved in the processing of primary rRNA transcript to yield the immediate precursors to the large and small rRNAs (23S and 16S). Also processes some mRNAs, and tRNAs when they are encoded in the rRNA operon (By similarity)	Ribonucleas_3_3	72.6	Ribonuclease-III-like	#N/A
GVMAG-M-3300020185-3.fna..Ga0206131_10000430_51	0.369697	1	no_annot	no_annot	no_annot	no_annot	no_annot	no_annot	no_annot	no_annot	#N/A
GVMAG-M-3300021185-6.fna..Ga0206682_10006011_5	0.201952	1	no_annot	no_annot	no_annot	no_annot	no_annot	no_annot	no_annot	no_annot	#N/A
GVMAG-M-3300020185-3.fna..Ga0206131_10000217_17	0.956667	1	no_annot	no_annot	no_annot	no_annot	no_annot	no_annot	no_annot	no_annot	#N/A
GVMAG-M-3300024329-21.fna..Ga0228631_1000909_11	0.28235	1	COG2012	52.3	K	Transcription	DNA-dependent RNA polymerase catalyzes the transcription of DNA into RNA using the four ribonucleoside triphosphates as substrates	RNA_pol_Rpb5_C	71	RNA polymerase Rpb5, C-terminal domain	#N/A
ERX552336.34.dc.fa..contig_627_2	1.80745	8	ENOG410Y4G6	45.8	S	Function unknown	NA	no_annot	no_annot	no_annot	#N/A
GVMAG-M-3300025890-48.fna..Ga0209631_10000109_86	0.13365	1	no_annot	no_annot	no_annot	no_annot	no_annot	Pkinase_Tyr	21.8	Protein tyrosine kinase	#N/A
SRX802143.100.dc.fa..contig_25259_8	12.6575	12	no_annot	no_annot	no_annot	no_annot	no_annot	no_annot	no_annot	no_annot	#N/A
GVMAG-M-3300009149-7.fna..Ga0114918_10006171_3	0.182189	1	ENOG410Z46X	174.1	S	Function unknown	NA	no_annot	no_annot	no_annot	#N/A
GVMAG-M-3300021185-19.fna..Ga0206682_10002802_12	0.324944	2	ENOG410Z46X	174.1	S	Function unknown	NA	no_annot	no_annot	no_annot	#N/A
GVMAG-M-3300020185-80.fna..Ga0206131_10003551_8	0.222289	1	no_annot	no_annot	no_annot	no_annot	no_annot	no_annot	no_annot	no_annot	#N/A
ERX556088.21.dc.fa..contig_6996_67	1.11425	1	no_annot	no_annot	no_annot	no_annot	no_annot	no_annot	no_annot	no_annot	#N/A
GVMAG-M-3300025138-11.fna..Ga0209634_1000085_66	0.312453	1	COG0514	497.8	L	Replication, recombination and repair	atp-dependent dna helicase	Helicase_C	65	Helicase conserved C-terminal domain	#N/A
ERX555913.6.dc.fa..contig_85947_10	0.32083	1	no_annot	no_annot	no_annot	no_annot	no_annot	Peptidase_C48	52.4	Ulp1 protease family, C-terminal catalytic domain	#N/A
ERX552270.94.dc.fa..contig_818_54	1.44147	6	no_annot	no_annot	no_annot	no_annot	no_annot	no_annot	no_annot	no_annot	#N/A
GVMAG-M-3300022905-7.fna..Ga0255756_1004139_20	0.0893771	1	COG0188	1158	L	Replication, recombination and repair	DNA gyrase negatively supercoils closed circular double- stranded DNA in an ATP-dependent manner and also catalyzes the interconversion of other topological isomers of double-stranded DNA rings, including catenanes and knotted rings (By similarity)	DNA_topoisoIV	368	DNA gyrase/topoisomerase IV, subunit A	#N/A
ERX555907.107.dc.fa..contig_10606_28	3.87762	13	COG0188	1158	L	Replication, recombination and repair	DNA gyrase negatively supercoils closed circular double- stranded DNA in an ATP-dependent manner and also catalyzes the interconversion of other topological isomers of double-stranded DNA rings, including catenanes and knotted rings (By similarity)	DNA_topoisoIV	368	DNA gyrase/topoisomerase IV, subunit A	#N/A
GVMAG-S-ERX555913-34.fna..ERX555913_contig_2093_14	0.630802	1	ENOG410XUUS	51.2	S	Function unknown	TM2 domain	TM2	45.8	TM2 domain	#N/A
GVMAG-M-3300025138-11.fna..Ga0209634_1000098_37	0.575158	1	ENOG410Z1KS	31.9	K	Transcription	Transcription initiation TFIID-like	TBP	45	Transcription factor TFIID (or TATA-binding protein, TBP)	#N/A
mPacV_611.fasta..MN448285.1_61	0.0675392	1	COG3378	226.8	S	Function unknown	NA	D5_N	63.4	D5 N terminal like	#N/A
GVMAG-S-3300004097-149.fna..3300004097.a:Ga0055584_100010920_6	0.260024	3	ENOG410YEUV	278.9	S	Function unknown	NA	Peptidase_C25	103.1	Peptidase family C25	#N/A
GVMAG-M-3300020185-49.fna..Ga0206131_10001254_16	0.485079	1	ENOG410YAYP	148.4	S	Function unknown	mitochondrial	Mito_carr	127.1	Mitochondrial carrier protein	#N/A
GVMAG-M-3300020187-27.fna..Ga0206130_10005530_3	1.01948	1	no_annot	no_annot	no_annot	no_annot	no_annot	no_annot	no_annot	no_annot	#N/A
GVMAG-M-3300024329-21.fna..Ga0228631_1000575_11	0.302966	1	COG3555	77	O	Post-translational modification, protein turnover, and chaperones	beta-hydroxylase	Asp_Arg_Hydrox	73.2	Aspartyl/Asparaginyl beta-hydroxylase	#N/A
ERX552302.1.dc.fa..contig_3427_18	1.0291	2	COG3378	158.2	S	Function unknown	NA	no_annot	no_annot	no_annot	#N/A
GVMAG-S-3300001941-2.fna..GOS2219_1031156_3	0.279302	1	COG1796	257.6	L	Replication, recombination and repair	DNA polymerase	DNA_pol_B_palm	68.9	DNA polymerase beta palm	#N/A
GVMAG-M-3300020187-94.fna..Ga0206130_10000721_6	2.46865	4	no_annot	no_annot	no_annot	no_annot	no_annot	no_annot	no_annot	no_annot	#N/A
GVMAG-M-3300021185-39.fna..Ga0206682_10004267_5	1.09395	6	ENOG410Y7HG	117.6	A	RNA processing and modification	mRNA (guanine-N7-)-methyltransferase activity	Pox_MCEL	85.4	mRNA capping enzyme	#N/A
GVMAG-M-3300020185-69.fna..Ga0206131_10003550_10	2.03104	4	COG0361	36.4	J	Translation, ribosomal structure and biogenesis	however, it seems to stimulate more or less all the activities of the other two initiation factors, IF-2 and IF-3 (By similarity)	eIF-1a	29.8	Translation initiation factor 1A / IF-1	#N/A
ERX552302.1.dc.fa..contig_19206_3	12.0214	3	no_annot	no_annot	no_annot	no_annot	no_annot	no_annot	no_annot	no_annot	#N/A
ERX552302.1.dc.fa..contig_19206_10	20.2223	6	no_annot	no_annot	no_annot	no_annot	no_annot	no_annot	no_annot	no_annot	#N/A
SRX802189.96.dc.fa..contig_26106_13	0.140331	1	no_annot	no_annot	no_annot	no_annot	no_annot	PCNA_N	82.6	Proliferating cell nuclear antigen, N-terminal domain	#N/A
ERX555965.10.dc.fa..contig_40505_22	0.248578	1	no_annot	no_annot	no_annot	no_annot	no_annot	no_annot	no_annot	no_annot	#N/A
GVMAG-S-1102105-81.fna..1102105_contig_2035_16	0.122904	1	no_annot	no_annot	no_annot	no_annot	no_annot	no_annot	no_annot	no_annot	#N/A
GVMAG-M-3300027833-11.fna..Ga0209092_10000035_65	0.296052	1	ENOG410ZDR0	151.5	S	Function unknown	NA	PDDEXK_1	30.2	PD-(D/E)XK nuclease superfamily	#N/A
GCA_001399285.1_ViralProj298920..KP874736.1_117	0.385791	1	ENOG4111V1D	106.3	S	Function unknown	NA	PDDEXK_3	101.8	PD-(D/E)XK nuclease superfamily	#N/A
GVMAG-S-ERX556005-85.fna..ERX556005_contig_16_48	12.69	9	ENOG4111V1D	106.3	S	Function unknown	NA	PDDEXK_3	101.8	PD-(D/E)XK nuclease superfamily	#N/A
GVMAG-M-3300023087-9.fna..Ga0255774_10001558_14	0.398981	1	COG5243	53.8	O	Post-translational modification, protein turnover, and chaperones	zinc ion binding	zf-RING_2	41.9	Ring finger domain	#N/A
ERX556040.51.dc.fa..contig_2419_20	0.99389	1	COG5243	53.8	O	Post-translational modification, protein turnover, and chaperones	zinc ion binding	zf-RING_2	41.9	Ring finger domain	#N/A
GVMAG-S-1092447-28.fna..1092447_contig_50_21	0.99389	1	COG5243	53.8	O	Post-translational modification, protein turnover, and chaperones	zinc ion binding	zf-RING_2	41.9	Ring finger domain	#N/A
GVMAG-S-ERX556005-85.fna..ERX556005_contig_16_56	1.93651	3	no_annot	no_annot	no_annot	no_annot	no_annot	no_annot	no_annot	no_annot	#N/A
GVMAG-S-405408-21.fna..405408_contig_791_4	1.11813	1	no_annot	no_annot	no_annot	no_annot	no_annot	no_annot	no_annot	no_annot	#N/A
GVMAG-M-3300020178-21.fna..Ga0181599_1004520_8	4.3724	3	no_annot	no_annot	no_annot	no_annot	no_annot	no_annot	no_annot	no_annot	#N/A
GCA_001399285.1_ViralProj298920..KP874736.1_137	3.06924	7	ENOG4111M08	138.7	S	Function unknown	YqaJ-like viral recombinase domain	YqaJ	80.1	YqaJ-like viral recombinase domain	#N/A
GVMAG-M-3300021959-33.fna..Ga0222716_10011035_8	0.453211	1	no_annot	no_annot	no_annot	no_annot	no_annot	no_annot	no_annot	no_annot	#N/A
ERX555913.6.dc.fa..contig_9091_5	0.0954616	1	COG0004	428.6	P	Inorganic ion transport and metabolism	ammonium Transporter	Ammonium_transp	364.6	Ammonium Transporter Family	#N/A
GVMAG-M-3300024294-11.fna..Ga0228664_1000248_23	0.887378	2	no_annot	no_annot	no_annot	no_annot	no_annot	no_annot	no_annot	no_annot	#N/A
ERX555907.107.dc.fa..contig_10606_26	4.08738	3	no_annot	no_annot	no_annot	no_annot	no_annot	no_annot	no_annot	no_annot	#N/A
ERX556034.38.dc.fa..contig_26555_41	0.542626	1	no_annot	no_annot	no_annot	no_annot	no_annot	no_annot	no_annot	no_annot	#N/A
SRX802143.100.dc.fa..contig_25259_36	2.55245	5	COG1171	359	E	Amino acid transport and metabolism	Threonine dehydratase	PALP	247.4	Pyridoxal-phosphate dependent enzyme	#N/A
GVMAG-M-3300021185-6.fna..Ga0206682_10009897_3	0.305649	1	no_annot	no_annot	no_annot	no_annot	no_annot	no_annot	no_annot	no_annot	#N/A
GVMAG-M-3300021185-6.fna..Ga0206682_10003208_5	0.607603	1	no_annot	no_annot	no_annot	no_annot	no_annot	no_annot	no_annot	no_annot	#N/A
GVMAG-M-3300020187-94.fna..Ga0206130_10008179_3	1.0473	2	no_annot	no_annot	no_annot	no_annot	no_annot	no_annot	no_annot	no_annot	#N/A
ERX555913.6.dc.fa..contig_41335_41	0.284915	1	no_annot	no_annot	no_annot	no_annot	no_annot	no_annot	no_annot	no_annot	#N/A
GCA_000889515.1_ViralProj61009..HM004432.1_64	0.103277	3	ENOG410YMYM	40	S	Function unknown	F5/8 type C domain	F5_F8_type_C	33.5	F5/8 type C domain	#N/A
SRX802143.100.dc.fa..contig_22052_13	13.3028	10	COG0518	71.5	F	Nucleotide transport and metabolism	Catalyzes the synthesis of GMP from XMP (By similarity)	GATase	53	Glutamine amidotransferase class-I	#N/A
GVMAG-M-3300027833-19.fna..Ga0209092_10000408_20	0.5297	1	no_annot	no_annot	no_annot	no_annot	no_annot	no_annot	no_annot	no_annot	#N/A
ERX555961.17.dc.fa..contig_4313_2	0.870358	5	no_annot	no_annot	no_annot	no_annot	no_annot	no_annot	no_annot	no_annot	#N/A
GVMAG-S-ERX555927-67.fna..ERX555927_contig_174_43	0.277276	1	no_annot	no_annot	no_annot	no_annot	no_annot	no_annot	no_annot	no_annot	#N/A
GVMAG-M-3300017971-33.fna..Ga0180438_10007442_9	0.408074	2	no_annot	no_annot	no_annot	no_annot	no_annot	no_annot	no_annot	no_annot	#N/A
SRX802143.100.dc.fa..contig_3679_68	0.17824	1	no_annot	no_annot	no_annot	no_annot	no_annot	no_annot	no_annot	no_annot	#N/A
GVMAG-M-3300017697-11.fna..Ga0180120_10000207_28	0.498477	3	no_annot	no_annot	no_annot	no_annot	no_annot	Capsid_NCLDV	143.6	Large eukaryotic DNA virus major capsid protein	#N/A
GVMAG-S-ERX555913-34.fna..ERX555913_contig_3986_1	0.395226	4	COG0553	42.2	L	Replication, recombination and repair	helicase	Helicase_C	25.4	Helicase conserved C-terminal domain	#N/A
GCA_003051645.1_ASM305164v1..HM004430.1_15	2.47612	3	no_annot	no_annot	no_annot	no_annot	no_annot	no_annot	no_annot	no_annot	#N/A
ERX552270.56.dc.fa..contig_4353_5	0.0761422	2	COG0085	691.4	K	Transcription	DNA-dependent RNA polymerase catalyzes the transcription of DNA into RNA using the four ribonucleoside triphosphates as substrates (By similarity)	RNA_pol_Rpb2_6	293.6	RNA polymerase Rpb2, domain 6	#N/A
GCA_003225975.1_ASM322597v1..JF974316.1_71	2.56737	3	COG4095	46.7	S	Function unknown	MtN3 and saliva related transmembrane protein	PQ-loop	33.2	PQ loop repeat	#N/A
GCA_003225975.1_ASM322597v1..JF974316.1_319	3.82393	3	no_annot	no_annot	no_annot	no_annot	no_annot	no_annot	no_annot	no_annot	#N/A
GVMAG-M-3300027833-11.fna..Ga0209092_10000013_23	1.11113	2	no_annot	no_annot	no_annot	no_annot	no_annot	no_annot	no_annot	no_annot	#N/A
GVMAG-M-3300021185-39.fna..Ga0206682_10004022_9	0.765258	1	no_annot	no_annot	no_annot	no_annot	no_annot	no_annot	no_annot	no_annot	#N/A
GCA_001399285.1_ViralProj298920..KP874736.1_254	3.39924	3	no_annot	no_annot	no_annot	no_annot	no_annot	no_annot	no_annot	no_annot	#N/A
GVMAG-M-3300017773-1.fna..Ga0181386_1001054_4	5.19084	9	no_annot	no_annot	no_annot	no_annot	no_annot	no_annot	no_annot	no_annot	#N/A
GVMAG-S-ERX556005-85.fna..ERX556005_contig_16_73	34.1259	14	no_annot	no_annot	no_annot	no_annot	no_annot	no_annot	no_annot	no_annot	#N/A
GCA_003225975.1_ASM322597v1..JF974316.1_87	9.83352	9	no_annot	no_annot	no_annot	no_annot	no_annot	no_annot	no_annot	no_annot	#N/A
GCA_003051685.1_ASM305168v1..JN225873.1_245	1.00929	2	no_annot	no_annot	no_annot	no_annot	no_annot	no_annot	no_annot	no_annot	#N/A
GCA_001399285.1_ViralProj298920..KP874736.1_147	1.01866	2	no_annot	no_annot	no_annot	no_annot	no_annot	no_annot	no_annot	no_annot	#N/A
GVMAG-S-ERX556005-85.fna..ERX556005_contig_16_19	5.36137	7	no_annot	no_annot	no_annot	no_annot	no_annot	no_annot	no_annot	no_annot	#N/A
GVMAG-S-ERX556005-85.fna..ERX556005_contig_7805_13	1.44979	3	no_annot	no_annot	no_annot	no_annot	no_annot	no_annot	no_annot	no_annot	#N/A
GCA_001399265.1_ViralProj298990..KP874735.1_151	0.235053	1	no_annot	no_annot	no_annot	no_annot	no_annot	no_annot	no_annot	no_annot	#N/A
GCA_003225975.1_ASM322597v1..JF974316.1_259	0.871196	1	no_annot	no_annot	no_annot	no_annot	no_annot	no_annot	no_annot	no_annot	#N/A
GVMAG-S-ERX556005-85.fna..ERX556005_contig_16_99	0.443989	1	no_annot	no_annot	no_annot	no_annot	no_annot	no_annot	no_annot	no_annot	#N/A
ERX552255.28.dc.fa..contig_24096_31	0.368713	1	no_annot	no_annot	no_annot	no_annot	no_annot	no_annot	no_annot	no_annot	#N/A
ERX552270.62.dc.fa..contig_10622_33	0.515809	1	ENOG4111QYV	94.4	S	Function unknown	Fucoxanthin chlorophyll a c	Chloroa_b-bind	77.9	Chlorophyll A-B binding protein	#N/A
ERX552270.62.dc.fa..contig_10622_37	0.645714	1	no_annot	no_annot	no_annot	no_annot	no_annot	no_annot	no_annot	no_annot	#N/A
ERX552270.56.dc.fa..contig_9588_13	0.704792	1	no_annot	no_annot	no_annot	no_annot	no_annot	no_annot	no_annot	no_annot	#N/A
ERX943717.70.dc.fa..contig_45068_11	19.9339	10	ENOG410XVUF	40.3	O	Post-translational modification, protein turnover, and chaperones	Zinc finger, C3HC4 type (RING finger)	zf-RING_2	35.7	Ring finger domain	#N/A
ERX943717.70.dc.fa..contig_12585_17	28.5565	12	no_annot	no_annot	no_annot	no_annot	no_annot	WLM	22.3	WLM domain	#N/A
GVMAG-S-ERX556005-85.fna..ERX556005_contig_16_29	0.58355	2	COG0571	168.2	K	Transcription	Digests double-stranded RNA. Involved in the processing of primary rRNA transcript to yield the immediate precursors to the large and small rRNAs (23S and 16S). Also processes some mRNAs, and tRNAs when they are encoded in the rRNA operon (By similarity)	Ribonucleas_3_3	97	Ribonuclease-III-like	#N/A
GVMAG-M-3300021959-33.fna..Ga0222716_10006895_1	1.47284	6	no_annot	no_annot	no_annot	no_annot	no_annot	no_annot	no_annot	no_annot	#N/A
GVMAG-S-1064195-66.fna..1064195_contig_7189_2	1.53221	2	no_annot	no_annot	no_annot	no_annot	no_annot	no_annot	no_annot	no_annot	#N/A
GVMAG-M-3300020178-21.fna..Ga0181599_1001288_8	2.72043	2	no_annot	no_annot	no_annot	no_annot	no_annot	no_annot	no_annot	no_annot	#N/A
ERX555965.10.dc.fa..contig_7490_13	0.700466	1	no_annot	no_annot	no_annot	no_annot	no_annot	no_annot	no_annot	no_annot	#N/A
GVMAG-M-3300020185-69.fna..Ga0206131_10000703_47	3.31175	6	ENOG4111VAU	100	O	Post-translational modification, protein turnover, and chaperones	glutathione Stransferase	GST_C_3	36.5	Glutathione S-transferase, C-terminal domain	#N/A
GVMAG-M-3300021959-33.fna..Ga0222716_10002851_2	0.757154	2	ENOG4111VAU	100	O	Post-translational modification, protein turnover, and chaperones	glutathione Stransferase	GST_C_3	36.5	Glutathione S-transferase, C-terminal domain	#N/A
GVMAG-M-3300020185-69.fna..Ga0206131_10003922_1	0.0875811	1	ENOG410XX1S	60.2	O	Post-translational modification, protein turnover, and chaperones	spondin 2, extracellular matrix protein	WSC	21.8	WSC domain	#N/A
GVMAG-M-3300020185-69.fna..Ga0206131_10009289_11	1.44169	6	ENOG410XX1S	60.2	O	Post-translational modification, protein turnover, and chaperones	spondin 2, extracellular matrix protein	WSC	21.8	WSC domain	#N/A
ERX556040.51.dc.fa..contig_10263_2	8.41701	9	COG1796	87	L	Replication, recombination and repair	DNA polymerase	HHH_8	98.1	Helix-hairpin-helix domain	#N/A
GVMAG-S-1016704-108.fna..1016704_contig_1618_28	0.640357	4	ENOG410XPXW	911.9	S	Function unknown	MreB/Mbl protein	HSP70	842.4	Hsp70 protein	#N/A
GVMAG-S-ERX555927-67.fna..ERX555927_contig_5044_1	1.15918	2	COG0112	351.9	E	Amino acid transport and metabolism	Catalyzes the reversible interconversion of serine and glycine with tetrahydrofolate (THF) serving as the one-carbon carrier. This reaction serves as the major source of one-carbon groups required for the biosynthesis of purines, thymidylate, methionine, and other important biomolecules. Also exhibits THF- independent aldolase activity toward beta-hydroxyamino acids, producing glycine and aldehyd…	SHMT	291.8	Serine hydroxymethyltransferase	#N/A
SRX802073.74.dc.fa..contig_5497_16	0.77423	2	no_annot	no_annot	no_annot	no_annot	no_annot	no_annot	no_annot	no_annot	#N/A
ERX556034.38.dc.fa..contig_26555_20	2.32198	3	no_annot	no_annot	no_annot	no_annot	no_annot	no_annot	no_annot	no_annot	#N/A
GVMAG-M-3300024294-11.fna..Ga0228664_1001565_10	0.397375	1	no_annot	no_annot	no_annot	no_annot	no_annot	no_annot	no_annot	no_annot	#N/A
ERX552270.94.dc.fa..contig_17938_40	3.89396	5	no_annot	no_annot	no_annot	no_annot	no_annot	no_annot	no_annot	no_annot	#N/A
GCA_001399245.1_ViralProj298907..KT820662.1_361	0.757414	1	no_annot	no_annot	no_annot	no_annot	no_annot	DUF45	20.6	Protein of unknown function DUF45	#N/A
GVMAG-M-3300017773-1.fna..Ga0181386_1000954_2	6.74642	8	ENOG410XS5J	149.6	S	Function unknown	prolyl 4-hydroxylase	2OG-FeII_Oxy_3	66.3	2OG-Fe(II) oxygenase superfamily	#N/A
GCA_003225975.1_ASM322597v1..JF974316.1_115	5.37265	6	ENOG410XS5J	149.6	S	Function unknown	prolyl 4-hydroxylase	2OG-FeII_Oxy_3	66.3	2OG-Fe(II) oxygenase superfamily	#N/A
GVMAG-S-ERX556054-45.fna..ERX556054_contig_5522_1	0.394845	1	no_annot	no_annot	no_annot	no_annot	no_annot	no_annot	no_annot	no_annot	#N/A
GVMAG-M-3300020187-27.fna..Ga0206130_10004028_1	0.557166	1	no_annot	no_annot	no_annot	no_annot	no_annot	no_annot	no_annot	no_annot	#N/A
GVMAG-M-3300025880-17.fna..Ga0209534_10004133_10	0.601108	2	ENOG410Z5KE	47.7	K	Transcription	Transcription factor that regulates pseudohyphal differentiation, invasive growth, floculation, adhesion and starch metabolism in response to nutrient availability (By similarity)	no_annot	no_annot	no_annot	#N/A
GVMAG-M-3300020185-3.fna..Ga0206131_10000059_93	0.139196	1	no_annot	no_annot	no_annot	no_annot	no_annot	no_annot	no_annot	no_annot	#N/A
ERX552270.56.dc.fa..contig_19407_20	3.03836	9	COG5256	362.8	J	Translation, ribosomal structure and biogenesis	This protein promotes the GTP-dependent binding of aminoacyl-tRNA to the A-site of ribosomes during protein biosynthesis (By similarity)	GTP_EFTU	152.6	Elongation factor Tu GTP binding domain	#N/A
GCA_010974655.1_ASM1097465v1..HQ634145.1_141	0.957417	6	ENOG4111H4N	51.2	M	Cell wall/membrane/envelope biogenesis	Glycosyl transferase, group 2 family protein	no_annot	no_annot	no_annot	#N/A
SRX802077.94.dc.fa..contig_13240_159	0.579049	3	no_annot	no_annot	no_annot	no_annot	no_annot	no_annot	no_annot	no_annot	#N/A
GVMAG-M-3300009434-15.fna..Ga0115562_1001207_8	0.290197	1	ENOG410XYKF	74.1	S	Function unknown	NA	ERCC4	50.3	ERCC4 domain	#N/A
ERX555965.10.dc.fa..contig_40093_24	0.357594	2	COG3579	444.2	E	Amino acid transport and metabolism	aminopeptidase c	Peptidase_C1_2	383.3	Peptidase C1-like family	#N/A
SRX802143.100.dc.fa..contig_27402_51	11.3734	11	ENOG4110KW0	207	S	Function unknown	NA	Metallophos	36.3	Calcineurin-like phosphoesterase	#N/A
ERX552270.97.dc.fa..contig_903_2	2.1184	4	no_annot	no_annot	no_annot	no_annot	no_annot	MscL	33.1	Large-conductance mechanosensitive channel, MscL	#N/A
GVMAG-M-3300017697-11.fna..Ga0180120_10000207_33	19.7284	13	no_annot	no_annot	no_annot	no_annot	no_annot	Capsid_NCLDV	133.5	Large eukaryotic DNA virus major capsid protein	#N/A
GVMAG-M-3300026187-2.fna..Ga0209929_1000164_29	0.456294	2	no_annot	no_annot	no_annot	no_annot	no_annot	Capsid_N	112.5	Major capsid protein N-terminus	#N/A
ERX555907.43.dc.fa..contig_59270_17	0.26361	1	no_annot	no_annot	no_annot	no_annot	no_annot	no_annot	no_annot	no_annot	#N/A
GVMAG-M-3300022925-12.fna..Ga0255773_10000128_95	0.141448	1	no_annot	no_annot	no_annot	no_annot	no_annot	no_annot	no_annot	no_annot	#N/A
ERX555913.6.dc.fa..contig_9609_5	1.49209	2	COG0708	248.7	L	Replication, recombination and repair	Exodeoxyribonuclease III	Exo_endo_phos	72.2	Endonuclease/Exonuclease/phosphatase family	#N/A
GCA_003051685.1_ASM305168v1..JN225873.1_139	0.149215	1	COG0553	366.2	L	Replication, recombination and repair	helicase	SNF2_N	159.9	SNF2 family N-terminal domain	#N/A
SRX802143.100.dc.fa..contig_3679_37	0.553634	3	no_annot	no_annot	no_annot	no_annot	no_annot	no_annot	no_annot	no_annot	#N/A
SRX802143.100.dc.fa..contig_20045_20	9.20279	12	ENOG41120NS	135	S	Function unknown	Methyltransferase FkbM family	Methyltransf_21	33.4	Methyltransferase FkbM domain	#N/A
GCA_010974655.1_ASM1097465v1..HQ634145.1_315	0.466368	2	ENOG41115NR	34	O	Post-translational modification, protein turnover, and chaperones	Thioredoxin	Thioredoxin	40.9	Thioredoxin	#N/A
GVMAG-S-ERX555915-91.fna..ERX555915_contig_2553_17	0.606514	2	ENOG41115NR	34	O	Post-translational modification, protein turnover, and chaperones	Thioredoxin	Thioredoxin	40.9	Thioredoxin	#N/A
GVMAG-M-3300000117-10.fna..DelMOWin2010_c10000035_43	0.918787	2	COG1428	133.1	F	Nucleotide transport and metabolism	Deoxynucleoside kinase	dNK	125.2	Deoxynucleoside kinase	#N/A
ERX552288.95.dc.fa..contig_14734_17	0.620328	1	no_annot	no_annot	no_annot	no_annot	no_annot	no_annot	no_annot	no_annot	#N/A
GVMAG-S-1016704-108.fna..1016704_contig_2917_4	0.0717882	1	no_annot	no_annot	no_annot	no_annot	no_annot	no_annot	no_annot	no_annot	#N/A
ERX555965.10.dc.fa..contig_42532_10	0.509972	2	no_annot	no_annot	no_annot	no_annot	no_annot	zf-U1	21.3	U1 zinc finger	#N/A
GVMAG-M-3300021185-6.fna..Ga0206682_10010733_7	1.42006	3	no_annot	no_annot	no_annot	no_annot	no_annot	zf-U1	21.3	U1 zinc finger	#N/A
GCA_000889515.1_ViralProj61009..HM004432.1_126	23.1736	7	no_annot	no_annot	no_annot	no_annot	no_annot	no_annot	no_annot	no_annot	#N/A
GVMAG-S-403982-53.fna..403982_contig_3783_4	3.51909	4	no_annot	no_annot	no_annot	no_annot	no_annot	no_annot	no_annot	no_annot	#N/A
GCA_003051645.1_ASM305164v1..HM004430.1_129	3.25074	2	no_annot	no_annot	no_annot	no_annot	no_annot	no_annot	no_annot	no_annot	#N/A
GVMAG-M-3300026187-2.fna..Ga0209929_1002447_6	2.30341	2	no_annot	no_annot	no_annot	no_annot	no_annot	no_annot	no_annot	no_annot	#N/A
ERX552336.34.dc.fa..contig_3595_52	2.91613	6	ENOG410XP9Y	52.4	O	Post-translational modification, protein turnover, and chaperones	RING finger) protein	no_annot	no_annot	no_annot	#N/A
GVMAG-S-3300004097-149.fna..3300004097.a:Ga0055584_100001838_22	11.3903	8	COG5531	64.4	B	Chromatin structure and dynamics	SWI SNF related, matrix associated, actin dependent regulator of chromatin, subfamily d, member	SWIB	70.6	SWIB/MDM2 domain	#N/A
SRX802143.100.dc.fa..contig_6551_9	37.7631	13	no_annot	no_annot	no_annot	no_annot	no_annot	no_annot	no_annot	no_annot	#N/A
GVMAG-M-3300020185-49.fna..Ga0206131_10000238_23	0.905572	5	no_annot	no_annot	no_annot	no_annot	no_annot	Pox_P4B	61.2	Poxvirus P4B major core protein	#N/A
GVMAG-S-1016704-108.fna..1016704_contig_789_35	1.34521	1	no_annot	no_annot	no_annot	no_annot	no_annot	no_annot	no_annot	no_annot	#N/A
ERX552255.28.dc.fa..contig_2127_68	0.363264	1	ENOG410ZKTE	56.8	G	Carbohydrate transport and metabolism	Major intrinsic protein	MIP	53.2	Major intrinsic protein	#N/A
ERX552302.1.dc.fa..contig_33204_35	10.4481	4	no_annot	no_annot	no_annot	no_annot	no_annot	no_annot	no_annot	no_annot	#N/A
GVMAG-S-ERX555917-73.fna..ERX555917_contig_574_29	0.411847	2	no_annot	no_annot	no_annot	no_annot	no_annot	Pkinase	31.5	Protein kinase domain	#N/A
GVMAG-M-3300024261-37.fna..Ga0233439_10000208_75	0.210311	1	ENOG410XSQS	37.1	S	Function unknown	Patatin-like phospholipase domain containing	Patatin	32.3	Patatin-like phospholipase	#N/A
SRX802143.100.dc.fa..contig_25259_12	4.71852	2	no_annot	no_annot	no_annot	no_annot	no_annot	no_annot	no_annot	no_annot	#N/A
ERX552270.97.dc.fa..contig_21220_15	0.643367	5	no_annot	no_annot	no_annot	no_annot	no_annot	no_annot	no_annot	no_annot	#N/A
GVMAG-M-3300017697-11.fna..Ga0180120_10000770_14	0.0317106	1	COG5226	105.9	A	RNA processing and modification	Second step of mRNA capping. Transfer of the GMP moiety of GTP to the 5'-end of RNA via an enzyme-GMP covalent reaction intermediate (By similarity)	Pox_MCEL	69.5	mRNA capping enzyme	#N/A
GVMAG-M-3300009498-22.fna..Ga0115568_10002066_8	0.0828166	1	ENOG410XVSZ	169.5	I	Lipid transport and metabolism	Fatty acid desaturase	FA_desaturase	105.2	Fatty acid desaturase	#N/A
GVMAG-M-3300020185-80.fna..Ga0206131_10001725_4	0.291701	1	COG0208	404.2	F	Nucleotide transport and metabolism	Provides the precursors necessary for DNA synthesis. Catalyzes the biosynthesis of deoxyribonucleotides from the corresponding ribonucleotides (By similarity)	Ribonuc_red_sm	373.3	Ribonucleotide reductase, small chain	#N/A
ERX552270.94.dc.fa..contig_2389_14	0.332992	1	no_annot	no_annot	no_annot	no_annot	no_annot	no_annot	no_annot	no_annot	#N/A
GCA_003225975.1_ASM322597v1..JF974316.1_124	24.6863	12	no_annot	no_annot	no_annot	no_annot	no_annot	no_annot	no_annot	no_annot	#N/A
GVMAG-S-1040241-131.fna..1040241_contig_4317_9	3.21489	3	no_annot	no_annot	no_annot	no_annot	no_annot	no_annot	no_annot	no_annot	#N/A
GVMAG-M-3300024294-11.fna..Ga0228664_1000537_4	0.730575	3	ENOG4111RAC	126.8	S	Function unknown	NA	Glycos_transf_2	57.3	Glycosyl transferase family 2	#N/A
GVMAG-M-3300024294-11.fna..Ga0228664_1000164_18	0.204395	1	COG0367	221.3	E	Amino acid transport and metabolism	asparagine synthetase	Asn_synthase	142.1	Asparagine synthase	#N/A
ERX555967.111.dc.fa..contig_40950_34	1.21524	2	COG5531	50.5	B	Chromatin structure and dynamics	SWI SNF related, matrix associated, actin dependent regulator of chromatin, subfamily d, member	SWIB	55.2	SWIB/MDM2 domain	#N/A
ChoanoV_1.fasta..ENA_MK250086_MK250086.1_20	3.60399	5	COG5531	50.7	B	Chromatin structure and dynamics	SWI SNF related, matrix associated, actin dependent regulator of chromatin, subfamily d, member	SWIB	54.9	SWIB/MDM2 domain	#N/A
GVMAG-M-3300017971-33.fna..Ga0180438_10016778_1	0.0897706	1	ENOG410Y7HG	148.8	A	RNA processing and modification	mRNA (guanine-N7-)-methyltransferase activity	Pox_MCEL	114.1	mRNA capping enzyme	#N/A
GCA_001399285.1_ViralProj298920..KP874736.1_85	3.86365	3	no_annot	no_annot	no_annot	no_annot	no_annot	no_annot	no_annot	no_annot	#N/A
GVMAG-S-ERX556005-85.fna..ERX556005_contig_1125_15	67.054	13	no_annot	no_annot	no_annot	no_annot	no_annot	no_annot	no_annot	no_annot	#N/A
GVMAG-M-3300021959-33.fna..Ga0222716_10003603_2	3.57559	1	no_annot	no_annot	no_annot	no_annot	no_annot	no_annot	no_annot	no_annot	#N/A
GVMAG-M-3300020185-69.fna..Ga0206131_10001431_9	0.512975	1	COG5243	61.5	O	Post-translational modification, protein turnover, and chaperones	zinc ion binding	zf-RING_2	49.5	Ring finger domain	#N/A
GVMAG-M-3300020185-13.fna..Ga0206131_10010746_6	0.156702	1	ENOG4111YXG	75	O	Post-translational modification, protein turnover, and chaperones	Glutathione	GST_N_3	43.2	Glutathione S-transferase, N-terminal domain	#N/A
GVMAG-M-3300027833-42.fna..Ga0209092_10000031_9	0.879584	5	no_annot	no_annot	no_annot	no_annot	no_annot	no_annot	no_annot	no_annot	#N/A
ERX552333.20.dc.fa..contig_157_9	0.996894	2	no_annot	no_annot	no_annot	no_annot	no_annot	no_annot	no_annot	no_annot	#N/A
GVMAG-S-403982-53.fna..403982_contig_398_6	1.80304	4	no_annot	no_annot	no_annot	no_annot	no_annot	no_annot	no_annot	no_annot	#N/A
GCA_001399265.1_ViralProj298990..KP874735.1_102	0.925048	2	no_annot	no_annot	no_annot	no_annot	no_annot	no_annot	no_annot	no_annot	#N/A
GVMAG-M-3300020185-69.fna..Ga0206131_10000703_15	5.55663	7	ENOG410XVZK	68.2	B	Chromatin structure and dynamics	high mobility group	HMG_box	59	HMG (high mobility group) box	#N/A
GVMAG-M-3300021959-33.fna..Ga0222716_10014995_6	3.18006	4	ENOG410XVZK	68.2	B	Chromatin structure and dynamics	high mobility group	HMG_box	59	HMG (high mobility group) box	#N/A
GVMAG-S-ERX555913-34.fna..ERX555913_contig_1235_6	1.23083	1	no_annot	no_annot	no_annot	no_annot	no_annot	no_annot	no_annot	no_annot	#N/A
ERX552270.97.dc.fa..contig_47955_16	0.676426	4	ENOG410XPXW	908.2	S	Function unknown	MreB/Mbl protein	HSP70	844.3	Hsp70 protein	#N/A
GVMAG-M-3300022925-12.fna..Ga0255773_10008205_4	10.1243	6	no_annot	no_annot	no_annot	no_annot	no_annot	no_annot	no_annot	no_annot	#N/A
GCA_000889515.1_ViralProj61009..HM004432.1_208	2.00341	2	no_annot	no_annot	no_annot	no_annot	no_annot	no_annot	no_annot	no_annot	#N/A
GVMAG-M-3300022925-12.fna..Ga0255773_10013041_4	1.24155	2	no_annot	no_annot	no_annot	no_annot	no_annot	zf-AN1	28.4	AN1-like Zinc finger	#N/A
SRX802143.100.dc.fa..contig_3679_1	3.13035	6	no_annot	no_annot	no_annot	no_annot	no_annot	no_annot	no_annot	no_annot	#N/A
GVMAG-M-3300022925-12.fna..Ga0255773_10008205_7	5.68754	9	no_annot	no_annot	no_annot	no_annot	no_annot	no_annot	no_annot	no_annot	#N/A
GVMAG-M-3300009498-22.fna..Ga0115568_10000032_73	0.320215	2	no_annot	no_annot	no_annot	no_annot	no_annot	no_annot	no_annot	no_annot	#N/A
GVMAG-S-ERX556054-45.fna..ERX556054_contig_317_2	2.30232	3	ENOG410XP9P	270.7	O	Post-translational modification, protein turnover, and chaperones	Granulin	Peptidase_C1	239.1	Papain family cysteine protease	#N/A
ERX552270.94.dc.fa..contig_37518_26	0.403002	1	no_annot	no_annot	no_annot	no_annot	no_annot	no_annot	no_annot	no_annot	#N/A
GVMAG-M-3300020178-21.fna..Ga0181599_1000237_16	4.23999	3	no_annot	no_annot	no_annot	no_annot	no_annot	no_annot	no_annot	no_annot	#N/A
SRX802077.94.dc.fa..contig_67809_10	0.173534	1	ENOG4111G9N	63.9	S	Function unknown	rhodopsin	Bac_rhodopsin	61.3	Bacteriorhodopsin-like protein	#N/A
ERX556034.38.dc.fa..contig_80926_53	0.666435	1	COG2032	160.3	P	Inorganic ion transport and metabolism	Destroys radicals which are normally produced within the cells and which are toxic to biological systems (By similarity)	Sod_Cu	141.4	Copper/zinc superoxide dismutase (SODC)	#N/A
ERX556037.11.dc.fa..contig_7027_7	0.371281	1	no_annot	no_annot	no_annot	no_annot	no_annot	no_annot	no_annot	no_annot	#N/A
GVMAG-S-1074264-73.fna..1074264_contig_310_39	0.364261	1	no_annot	no_annot	no_annot	no_annot	no_annot	no_annot	no_annot	no_annot	#N/A
GVMAG-S-403982-53.fna..403982_contig_651_24	0.931704	3	COG0592	48	L	Replication, recombination and repair	DNA polymerase processivity factor activity	PCNA_N	69.4	Proliferating cell nuclear antigen, N-terminal domain	#N/A
ERX552333.20.dc.fa..contig_1920_69	1.9368	3	COG0592	48	L	Replication, recombination and repair	DNA polymerase processivity factor activity	PCNA_N	69.4	Proliferating cell nuclear antigen, N-terminal domain	#N/A
GVMAG-M-3300020185-39.fna..Ga0206131_10003275_2	0.0296817	1	COG0553	63.2	L	Replication, recombination and repair	helicase	SNF2_N	34.1	SNF2 family N-terminal domain	#N/A
SRX802189.96.dc.fa..contig_7234_14	0.273224	1	no_annot	no_annot	no_annot	no_annot	no_annot	no_annot	no_annot	no_annot	#N/A
GVMAG-M-3300027833-19.fna..Ga0209092_10000041_17	1.34996	1	no_annot	no_annot	no_annot	no_annot	no_annot	no_annot	no_annot	no_annot	#N/A
GVMAG-M-3300025880-75.fna..Ga0209534_10000064_70	0.254949	3	no_annot	no_annot	no_annot	no_annot	no_annot	no_annot	no_annot	no_annot	#N/A
GVMAG-S-3300004097-149.fna..3300004097.a:Ga0055584_100004173_21	2.29337	3	no_annot	no_annot	no_annot	no_annot	no_annot	no_annot	no_annot	no_annot	#N/A
GVMAG-S-ERX555927-67.fna..ERX555927_contig_3408_6	7.12971	5	no_annot	no_annot	no_annot	no_annot	no_annot	no_annot	no_annot	no_annot	#N/A
GVMAG-M-3300022925-12.fna..Ga0255773_10003082_11	4.76424	3	no_annot	no_annot	no_annot	no_annot	no_annot	no_annot	no_annot	no_annot	#N/A
GVMAG-M-3300022925-12.fna..Ga0255773_10007851_12	1.32812	1	no_annot	no_annot	no_annot	no_annot	no_annot	no_annot	no_annot	no_annot	#N/A
GCA_000889515.1_ViralProj61009..HM004432.1_26	0.854744	1	no_annot	no_annot	no_annot	no_annot	no_annot	no_annot	no_annot	no_annot	#N/A
GCA_003051645.1_ASM305164v1..HM004430.1_27	1.32812	1	no_annot	no_annot	no_annot	no_annot	no_annot	no_annot	no_annot	no_annot	#N/A
GVMAG-S-3300006565-14.fna..3300006565.a:Ga0100228_1026876_8	1.20746	2	no_annot	no_annot	no_annot	no_annot	no_annot	no_annot	no_annot	no_annot	#N/A
ERX943717.70.dc.fa..contig_12585_62	3.6882	3	no_annot	no_annot	no_annot	no_annot	no_annot	no_annot	no_annot	no_annot	#N/A
ERX552333.20.dc.fa..contig_6971_28	0.284639	1	ENOG4111VPF	90.2	S	Function unknown	chaperonin family protein RbcX	RcbX	33.8	RbcX protein	#N/A
SRX802143.75.dc.fa..contig_1025_12	0.391101	1	no_annot	no_annot	no_annot	no_annot	no_annot	no_annot	no_annot	no_annot	#N/A
GVMAG-S-403982-53.fna..403982_contig_398_8	1.34319	3	no_annot	no_annot	no_annot	no_annot	no_annot	no_annot	no_annot	no_annot	#N/A
GVMAG-M-3300009507-18.fna..Ga0115572_10007928_2	0.0828386	1	ENOG410XTF8	527.1	U	Intracellular trafficking, secretion, and vesicular transport	Ammonium transporter Rh type	Ammonium_transp	220.2	Ammonium Transporter Family	#N/A
GVMAG-M-3300027833-11.fna..Ga0209092_10000013_128	0.330483	1	no_annot	no_annot	no_annot	no_annot	no_annot	no_annot	no_annot	no_annot	#N/A
GVMAG-M-3300020185-3.fna..Ga0206131_10000217_11	1.1476	1	no_annot	no_annot	no_annot	no_annot	no_annot	no_annot	no_annot	no_annot	#N/A
ERX556034.40.dc.fa..contig_310_22	0.510368	1	ENOG4111NYA	57.4	S	Function unknown	NA	no_annot	no_annot	no_annot	#N/A
SRX802143.100.dc.fa..contig_18010_13	2.43376	3	no_annot	no_annot	no_annot	no_annot	no_annot	no_annot	no_annot	no_annot	#N/A
ChoanoV_1.fasta..ENA_MK250090_MK250090.1_45	0.263212	3	COG0209	668.9	F	Nucleotide transport and metabolism	Provides the precursors necessary for DNA synthesis. Catalyzes the biosynthesis of deoxyribonucleotides from the corresponding ribonucleotides (By similarity)	Ribonuc_red_lgC	610.9	Ribonucleotide reductase, barrel domain	#N/A
GVMAG-M-3300020185-69.fna..Ga0206131_10009289_4	0.228409	1	ENOG4111M08	68	S	Function unknown	YqaJ-like viral recombinase domain	YqaJ	48.3	YqaJ-like viral recombinase domain	#N/A
SRX802143.75.dc.fa..contig_7127_43	0.15954	1	no_annot	no_annot	no_annot	no_annot	no_annot	no_annot	no_annot	no_annot	#N/A
GVMAG-M-3300027833-42.fna..Ga0209092_10000675_21	0.0506714	2	no_annot	no_annot	no_annot	no_annot	no_annot	no_annot	no_annot	no_annot	#N/A
GVMAG-M-3300020185-69.fna..Ga0206131_10000377_22	0.136006	1	no_annot	no_annot	no_annot	no_annot	no_annot	no_annot	no_annot	no_annot	#N/A
GVMAG-M-3300021959-33.fna..Ga0222716_10007648_2	0.286717	3	no_annot	no_annot	no_annot	no_annot	no_annot	no_annot	no_annot	no_annot	#N/A
GVMAG-M-3300025890-48.fna..Ga0209631_10002459_19	0.125423	1	ENOG410YKGB	64.7	O	Post-translational modification, protein turnover, and chaperones	tubulin folding cofactor B	CAP_GLY	55.5	CAP-Gly domain	#N/A
GVMAG-S-3300004097-149.fna..3300004097.a:Ga0055584_100001838_14	0.239793	2	no_annot	no_annot	no_annot	no_annot	no_annot	no_annot	no_annot	no_annot	#N/A
SRX802143.100.dc.fa..contig_17601_57	0.353201	2	ENOG4111QC9	75.4	S	Function unknown	RNA ligase	no_annot	no_annot	no_annot	#N/A
SRX802143.100.dc.fa..contig_6551_4	5.9994	8	ENOG410YFTZ	43.2	V	Defense mechanisms	Eco57I restriction-modification methylase	Eco57I	23.2	Eco57I restriction-modification methylase	#N/A
ERX555907.107.dc.fa..contig_100528_1	6.14012	6	no_annot	no_annot	no_annot	no_annot	no_annot	no_annot	no_annot	no_annot	#N/A
GVMAG-M-3300025652-16.fna..Ga0208134_1000001_89	0.385702	1	COG3306	47	M	Cell wall/membrane/envelope biogenesis	lipopolysaccharide biosynthetic process	Glyco_transf_25	39	Glycosyltransferase family 25 (LPS biosynthesis protein)	#N/A
GVMAG-M-3300021958-32.fna..Ga0222718_10000431_38	0.473842	1	ENOG4111JPK	206.2	S	Function unknown	NA	no_annot	no_annot	no_annot	#N/A
GVMAG-M-3300025880-17.fna..Ga0209534_10005626_2	0.755968	3	no_annot	no_annot	no_annot	no_annot	no_annot	no_annot	no_annot	no_annot	#N/A
ERX552309.9.dc.fa..contig_3318_79	0.0993207	1	no_annot	no_annot	no_annot	no_annot	no_annot	no_annot	no_annot	no_annot	#N/A
SRX802143.100.dc.fa..contig_17601_31	5.63073	9	ENOG4111NU4	125.2	S	Function unknown	Protein of unknown function DUF262	DUF262	41.4	Protein of unknown function DUF262	#N/A
SRX802143.100.dc.fa..contig_20045_15	2.99041	9	ENOG410XR01	273.7	T	Signal transduction mechanisms	Unc51-like kinase	Pkinase	226.4	Protein kinase domain	#N/A
SRX802143.100.dc.fa..contig_13948_41	3.19135	6	no_annot	no_annot	no_annot	no_annot	no_annot	no_annot	no_annot	no_annot	#N/A
ERX552336.34.dc.fa..contig_13965_15	9.55384	4	no_annot	no_annot	no_annot	no_annot	no_annot	no_annot	no_annot	no_annot	#N/A
GVMAG-S-403982-53.fna..403982_contig_2686_4	1.63262	3	no_annot	no_annot	no_annot	no_annot	no_annot	no_annot	no_annot	no_annot	#N/A
GVMAG-M-3300024059-2.fna..Ga0255040_10001305_5	1.4433	2	no_annot	no_annot	no_annot	no_annot	no_annot	no_annot	no_annot	no_annot	#N/A
GVMAG-S-3300001941-2.fna..GOS2219_1024639_3	0.432808	1	COG3402	32.1	S	Function unknown	membrane-flanked domain protein	no_annot	no_annot	no_annot	#N/A
ERX552333.20.dc.fa..contig_1920_48	0.401671	1	no_annot	no_annot	no_annot	no_annot	no_annot	no_annot	no_annot	no_annot	#N/A
ERX552270.94.dc.fa..contig_21913_1	1.4035	3	COG0863	136.4	L	Replication, recombination and repair	DNA methylase n-4 n-6 domain protein	N6_N4_Mtase	121.3	DNA methylase	#N/A
GVMAG-S-3300004097-149.fna..3300004097.a:Ga0055584_100009313_4	0.433662	2	COG0516	339.9	F	Nucleotide transport and metabolism	Catalyzes the conversion of inosine 5'-phosphate (IMP) to xanthosine 5'-phosphate (XMP), the first committed and rate- limiting step in the de novo synthesis of guanine nucleotides, and therefore plays an important role in the regulation of cell growth (By similarity)	IMPDH	222.3	IMP dehydrogenase / GMP reductase domain	#N/A
GVMAG-S-3300004097-149.fna..3300004097.a:Ga0055584_100019143_5	0.424624	1	no_annot	no_annot	no_annot	no_annot	no_annot	TBP	31.4	Transcription factor TFIID (or TATA-binding protein, TBP)	#N/A
ERX943717.70.dc.fa..contig_12585_81	60.9874	14	no_annot	no_annot	no_annot	no_annot	no_annot	no_annot	no_annot	no_annot	#N/A
GVMAG-M-3300020187-27.fna..Ga0206130_10000855_7	0.082796	1	COG0188	1247.1	L	Replication, recombination and repair	DNA gyrase negatively supercoils closed circular double- stranded DNA in an ATP-dependent manner and also catalyzes the interconversion of other topological isomers of double-stranded DNA rings, including catenanes and knotted rings (By similarity)	DNA_topoisoIV	408.1	DNA gyrase/topoisomerase IV, subunit A	#N/A
GCA_010974655.1_ASM1097465v1..HQ634145.1_221	1.07775	3	no_annot	no_annot	no_annot	no_annot	no_annot	no_annot	no_annot	no_annot	#N/A
SRX802143.64.dc.fa..contig_30579_3	0.208307	1	no_annot	no_annot	no_annot	no_annot	no_annot	no_annot	no_annot	no_annot	#N/A
GVMAG-S-ERX556005-85.fna..ERX556005_contig_16_53	3.97811	6	no_annot	no_annot	no_annot	no_annot	no_annot	PCNA_N	66.8	Proliferating cell nuclear antigen, N-terminal domain	#N/A
GCA_001399285.1_ViralProj298920..KP874736.1_112	0.78602	3	no_annot	no_annot	no_annot	no_annot	no_annot	PCNA_N	66.8	Proliferating cell nuclear antigen, N-terminal domain	#N/A
GCA_001399265.1_ViralProj298990..KP874735.1_120	0.279421	2	no_annot	no_annot	no_annot	no_annot	no_annot	PCNA_N	66.8	Proliferating cell nuclear antigen, N-terminal domain	#N/A
GCA_003225975.1_ASM322597v1..JF974316.1_187	0.911246	3	no_annot	no_annot	no_annot	no_annot	no_annot	PCNA_N	66.8	Proliferating cell nuclear antigen, N-terminal domain	#N/A
GVMAG-M-3300020178-21.fna..Ga0181599_1006071_12	1.3767	2	no_annot	no_annot	no_annot	no_annot	no_annot	no_annot	no_annot	no_annot	#N/A
SRX802143.100.dc.fa..contig_27402_37	2.33248	8	ENOG410XPDU	101.2	L	Replication, recombination and repair	Transcription termination factor, RNA polymerase II	SNF2_N	25.7	SNF2 family N-terminal domain	#N/A
GVMAG-M-3300025138-11.fna..Ga0209634_1000403_32	0.669735	5	COG0326	727.1	O	Post-translational modification, protein turnover, and chaperones	Molecular chaperone. Has ATPase activity (By similarity)	HSP90	623.4	Hsp90 protein	#N/A
GCA_001399285.1_ViralProj298920..KP874736.1_54	1.9726	4	no_annot	no_annot	no_annot	no_annot	no_annot	no_annot	no_annot	no_annot	#N/A
GVMAG-M-3300027833-11.fna..Ga0209092_10000013_85	9.46245	8	no_annot	no_annot	no_annot	no_annot	no_annot	no_annot	no_annot	no_annot	#N/A
GCA_001399285.1_ViralProj298920..KP874736.1_57	5.71873	9	no_annot	no_annot	no_annot	no_annot	no_annot	no_annot	no_annot	no_annot	#N/A
GVMAG-M-3300022925-12.fna..Ga0255773_10007385_6	0.418932	1	no_annot	no_annot	no_annot	no_annot	no_annot	WLM	28.9	WLM domain	#N/A
GVMAG-M-3300021185-19.fna..Ga0206682_10010589_4	1.00455	4	COG0571	124.5	K	Transcription	Digests double-stranded RNA. Involved in the processing of primary rRNA transcript to yield the immediate precursors to the large and small rRNAs (23S and 16S). Also processes some mRNAs, and tRNAs when they are encoded in the rRNA operon (By similarity)	Ribonucleas_3_3	63.5	Ribonuclease-III-like	#N/A
ERX556034.38.dc.fa..contig_80926_46	0.189155	1	COG1594	68.4	K	Transcription	DNA-dependent RNA polymerase catalyzes the transcription of DNA into RNA using the four ribonucleoside triphosphates as substrates (By similarity)	TFIIS_C	68.5	Transcription factor S-II (TFIIS)	#N/A
GVMAG-M-3300025652-16.fna..Ga0208134_1000001_249	2.57106	5	COG1594	68.4	K	Transcription	DNA-dependent RNA polymerase catalyzes the transcription of DNA into RNA using the four ribonucleoside triphosphates as substrates (By similarity)	TFIIS_C	68.5	Transcription factor S-II (TFIIS)	#N/A
GVMAG-S-1059923-44.fna..1059923_contig_4296_7	1.59541	1	no_annot	no_annot	no_annot	no_annot	no_annot	no_annot	no_annot	no_annot	#N/A
GVMAG-M-3300020187-27.fna..Ga0206130_10000580_16	1.64333	1	COG1428	113.7	F	Nucleotide transport and metabolism	Deoxynucleoside kinase	dNK	111	Deoxynucleoside kinase	#N/A
GVMAG-M-3300009507-18.fna..Ga0115572_10000644_4	0.319329	1	ENOG410XPDM	38.9	T	Signal transduction mechanisms	cellular response to glucose starvation	Pkinase	50.4	Protein kinase domain	#N/A
GVMAG-M-3300025138-11.fna..Ga0209634_1003340_4	0.125782	1	no_annot	no_annot	no_annot	no_annot	no_annot	no_annot	no_annot	no_annot	#N/A
ERX552333.20.dc.fa..contig_5024_2	17.8264	14	no_annot	no_annot	no_annot	no_annot	no_annot	Capsid_N	155.2	Major capsid protein N-terminus	#N/A
GVMAG-S-1059911-62.fna..1059911_contig_132_41	0.575613	1	no_annot	no_annot	no_annot	no_annot	no_annot	mRNA_triPase	41.9	mRNA capping enzyme, beta chain	#N/A
GVMAG-S-403982-53.fna..403982_contig_755_15	2.6632	5	no_annot	no_annot	no_annot	no_annot	no_annot	mRNA_triPase	41.9	mRNA capping enzyme, beta chain	#N/A
ERX552302.1.dc.fa..contig_2229_11	0.700513	1	no_annot	no_annot	no_annot	no_annot	no_annot	no_annot	no_annot	no_annot	#N/A
ERX552270.56.dc.fa..contig_4353_67	5.31818	4	no_annot	no_annot	no_annot	no_annot	no_annot	no_annot	no_annot	no_annot	#N/A
SRX802143.100.dc.fa..contig_18010_2	0.126854	1	ENOG4111Z28	87.4	S	Function unknown	NA	Methyltransf_24	30.9	Methyltransferase domain	#N/A
GVMAG-S-3300004097-149.fna..3300004097.a:Ga0055584_100003035_23	1.30945	1	no_annot	no_annot	no_annot	no_annot	no_annot	no_annot	no_annot	no_annot	#N/A
GVMAG-M-3300020595-15.fna..Ga0206126_10001318_7	0.218537	3	COG0188	1107.6	L	Replication, recombination and repair	DNA gyrase negatively supercoils closed circular double- stranded DNA in an ATP-dependent manner and also catalyzes the interconversion of other topological isomers of double-stranded DNA rings, including catenanes and knotted rings (By similarity)	DNA_topoisoIV	355.3	DNA gyrase/topoisomerase IV, subunit A	#N/A
GVMAG-M-3300017773-1.fna..Ga0181386_1000556_8	0.470106	1	no_annot	no_annot	no_annot	no_annot	no_annot	no_annot	no_annot	no_annot	#N/A
GVMAG-M-3300017773-1.fna..Ga0181386_1001064_4	0.673111	2	no_annot	no_annot	no_annot	no_annot	no_annot	no_annot	no_annot	no_annot	#N/A
ERX552336.34.dc.fa..contig_13965_6	1.11628	3	COG0661	310.4	S	Function unknown	Required, probably indirectly, for the hydroxylation of 2-octaprenylphenol to 2-octaprenyl-6-hydroxy-phenol, the fourth step in ubiquinone biosynthesis (By similarity)	ABC1	90.5	ABC1 family	#N/A
ERX556034.40.dc.fa..contig_6266_13	0.0756715	1	COG0661	310.4	S	Function unknown	Required, probably indirectly, for the hydroxylation of 2-octaprenylphenol to 2-octaprenyl-6-hydroxy-phenol, the fourth step in ubiquinone biosynthesis (By similarity)	ABC1	90.5	ABC1 family	#N/A
GVMAG-M-3300020187-94.fna..Ga0206130_10000421_65	0.771582	1	ENOG410Y05S	48.5	O	Post-translational modification, protein turnover, and chaperones	Thioredoxin	Thioredoxin	43.4	Thioredoxin	#N/A
GVMAG-M-3300020187-94.fna..Ga0206130_10000721_8	0.385791	1	COG0316	54.6	S	Function unknown	Iron--sulfur cluster	Fe-S_biosyn	38.5	Iron-sulphur cluster biosynthesis	#N/A
GVMAG-M-3300009467-15.fna..Ga0115565_10001289_2	0.170371	1	no_annot	no_annot	no_annot	no_annot	no_annot	no_annot	no_annot	no_annot	#N/A
GVMAG-M-3300020187-27.fna..Ga0206130_10015923_3	0.295299	4	COG0085	1157.1	K	Transcription	DNA-dependent RNA polymerase catalyzes the transcription of DNA into RNA using the four ribonucleoside triphosphates as substrates (By similarity)	RNA_pol_Rpb2_6	400.3	RNA polymerase Rpb2, domain 6	#N/A
ERX555913.6.dc.fa..contig_22445_24	0.444618	1	COG0484	48.3	O	Post-translational modification, protein turnover, and chaperones	ATP binding to DnaK triggers the release of the substrate protein, thus completing the reaction cycle. Several rounds of ATP-dependent interactions between DnaJ, DnaK and GrpE are required for fully efficient folding. Also involved, together with DnaK and GrpE, in the DNA replication of plasmids through activation of initiation proteins (By similarity)	DnaJ_C	46.1	DnaJ C terminal domain	#N/A
GVMAG-M-3300025890-48.fna..Ga0209631_10000365_60	1.31621	1	no_annot	no_annot	no_annot	no_annot	no_annot	no_annot	no_annot	no_annot	#N/A
GVMAG-S-ERX556003-78.fna..ERX556003_contig_51_59	1.18311	1	no_annot	no_annot	no_annot	no_annot	no_annot	no_annot	no_annot	no_annot	#N/A
GVMAG-M-3300021958-32.fna..Ga0222718_10000276_25	1.02353	1	no_annot	no_annot	no_annot	no_annot	no_annot	no_annot	no_annot	no_annot	#N/A
GVMAG-M-3300021185-6.fna..Ga0206682_10003774_9	0.484357	1	no_annot	no_annot	no_annot	no_annot	no_annot	no_annot	no_annot	no_annot	#N/A
SRX802077.94.dc.fa..contig_48818_49	0.882596	2	ENOG41115NR	62	O	Post-translational modification, protein turnover, and chaperones	Thioredoxin	Thioredoxin	67.7	Thioredoxin	#N/A
GVMAG-M-3300020185-3.fna..Ga0206131_10000059_131	1.07032	1	COG5054	65.2	O	Post-translational modification, protein turnover, and chaperones	thiol oxidase activity	Evr1_Alr	61	Erv1 / Alr family	#N/A
GVMAG-M-3300021185-6.fna..Ga0206682_10002473_7	1.12551	1	no_annot	no_annot	no_annot	no_annot	no_annot	no_annot	no_annot	no_annot	#N/A
GVMAG-M-3300020187-27.fna..Ga0206130_10002628_29	0.2578	1	ENOG4111QEI	44.8	O	Post-translational modification, protein turnover, and chaperones	deltex 3-like (Drosophila)	zf-RING_2	41.8	Ring finger domain	#N/A
ERX552270.97.dc.fa..contig_60225_10	1.69334	3	COG5531	32.5	B	Chromatin structure and dynamics	SWI SNF related, matrix associated, actin dependent regulator of chromatin, subfamily d, member	SWIB	39.5	SWIB/MDM2 domain	#N/A
ERX943717.70.dc.fa..contig_12585_13	8.98747	6	no_annot	no_annot	no_annot	no_annot	no_annot	no_annot	no_annot	no_annot	#N/A
GVMAG-M-3300024261-37.fna..Ga0233439_10000346_9	0.218556	1	ENOG410XRS8	44.1	O	Post-translational modification, protein turnover, and chaperones	hyaluronan and proteoglycan link protein 1	Xlink	45.5	Extracellular link domain	#N/A
GVMAG-M-3300020187-27.fna..Ga0206130_10001960_20	0.0940218	1	COG1078	326.8	S	Function unknown	Metal Dependent Phosphohydrolase	HD	34.7	HD domain	#N/A
GVMAG-M-3300020185-3.fna..Ga0206131_10000059_41	0.822335	2	no_annot	no_annot	no_annot	no_annot	no_annot	no_annot	no_annot	no_annot	#N/A
GVMAG-M-3300000115-19.fna..DelMOSum2011_c10000623_18	0.289193	1	COG0516	361.3	F	Nucleotide transport and metabolism	Catalyzes the conversion of inosine 5'-phosphate (IMP) to xanthosine 5'-phosphate (XMP), the first committed and rate- limiting step in the de novo synthesis of guanine nucleotides, and therefore plays an important role in the regulation of cell growth (By similarity)	IMPDH	255.6	IMP dehydrogenase / GMP reductase domain	#N/A
ERX555967.111.dc.fa..contig_40950_48	1.14371	2	COG0592	56.6	L	Replication, recombination and repair	DNA polymerase processivity factor activity	PCNA_N	73.3	Proliferating cell nuclear antigen, N-terminal domain	#N/A
GVMAG-S-1040241-131.fna..1040241_contig_1687_6	6.70583	7	no_annot	no_annot	no_annot	no_annot	no_annot	no_annot	no_annot	no_annot	#N/A
GVMAG-M-3300017773-1.fna..Ga0181386_1000412_19	2.83411	7	ENOG41125H0	180.4	M	Cell wall/membrane/envelope biogenesis	Glycosyl transferases group 1	no_annot	no_annot	no_annot	#N/A
GCA_001399245.1_ViralProj298907..KT820662.1_403	0.213115	1	no_annot	no_annot	no_annot	no_annot	no_annot	no_annot	no_annot	no_annot	#N/A
ERX555913.6.dc.fa..contig_6631_52	0.21743	1	no_annot	no_annot	no_annot	no_annot	no_annot	MutS_III	54	MutS domain III	#N/A
GVMAG-M-3300021185-19.fna..Ga0206682_10010589_1	1.11232	5	no_annot	no_annot	no_annot	no_annot	no_annot	no_annot	no_annot	no_annot	#N/A
SRX802075.4.dc.fa..contig_61802_27	0.312223	1	no_annot	no_annot	no_annot	no_annot	no_annot	no_annot	no_annot	no_annot	#N/A
GVMAG-M-3300021959-33.fna..Ga0222716_10007398_1	1.23491	1	no_annot	no_annot	no_annot	no_annot	no_annot	no_annot	no_annot	no_annot	#N/A
GCA_001399285.1_ViralProj298920..KP874736.1_256	0.385021	5	COG0188	1156	L	Replication, recombination and repair	DNA gyrase negatively supercoils closed circular double- stranded DNA in an ATP-dependent manner and also catalyzes the interconversion of other topological isomers of double-stranded DNA rings, including catenanes and knotted rings (By similarity)	DNA_topoisoIV	362.1	DNA gyrase/topoisomerase IV, subunit A	#N/A
GVMAG-M-3300017773-1.fna..Ga0181386_1000763_10	0.181671	3	COG0188	1156	L	Replication, recombination and repair	DNA gyrase negatively supercoils closed circular double- stranded DNA in an ATP-dependent manner and also catalyzes the interconversion of other topological isomers of double-stranded DNA rings, including catenanes and knotted rings (By similarity)	DNA_topoisoIV	362.1	DNA gyrase/topoisomerase IV, subunit A	#N/A
GVMAG-S-ERX556005-85.fna..ERX556005_contig_16_71	0.376672	5	COG0188	1156	L	Replication, recombination and repair	DNA gyrase negatively supercoils closed circular double- stranded DNA in an ATP-dependent manner and also catalyzes the interconversion of other topological isomers of double-stranded DNA rings, including catenanes and knotted rings (By similarity)	DNA_topoisoIV	362.1	DNA gyrase/topoisomerase IV, subunit A	#N/A
GCA_001399265.1_ViralProj298990..KP874735.1_236	0.0350501	1	COG0188	1156	L	Replication, recombination and repair	DNA gyrase negatively supercoils closed circular double- stranded DNA in an ATP-dependent manner and also catalyzes the interconversion of other topological isomers of double-stranded DNA rings, including catenanes and knotted rings (By similarity)	DNA_topoisoIV	362.1	DNA gyrase/topoisomerase IV, subunit A	#N/A
GVMAG-M-3300009507-18.fna..Ga0115572_10001574_16	0.138166	2	COG0553	66.6	L	Replication, recombination and repair	helicase	ResIII	33	Type III restriction enzyme, res subunit	#N/A
GVMAG-M-3300017772-13.fna..Ga0181430_1000428_12	0.108331	1	ENOG410XP9Y	49.2	O	Post-translational modification, protein turnover, and chaperones	RING finger) protein	no_annot	no_annot	no_annot	#N/A
ERX552292.53.dc.fa..contig_11025_23	5.21952	3	ENOG41128V1	47.2	S	Function unknown	Staphylococcal nuclease homologue	no_annot	no_annot	no_annot	#N/A
GVMAG-S-3300004097-149.fna..3300004097.a:Ga0055584_100004655_16	0.349668	1	ENOG410XYKF	59.2	S	Function unknown	NA	ERCC4	72.6	ERCC4 domain	#N/A
GVMAG-M-3300025138-11.fna..Ga0209634_1000115_22	0.283676	1	ENOG410YEYM	37.5	S	Function unknown	NA	Laminin_G_3	43.8	Concanavalin A-like lectin/glucanases superfamily	#N/A
GVMAG-M-3300021389-5.fna..Ga0213868_10018838_3	0.524162	1	COG0142	82.1	H	Coenzyme transport and metabolism	synthase	polyprenyl_synt	101.8	Polyprenyl synthetase	#N/A
GVMAG-M-3300017773-1.fna..Ga0181386_1003223_8	0.969104	3	no_annot	no_annot	no_annot	no_annot	no_annot	no_annot	no_annot	no_annot	#N/A
GCA_003225975.1_ASM322597v1..JF974316.1_9	1.28896	3	no_annot	no_annot	no_annot	no_annot	no_annot	no_annot	no_annot	no_annot	#N/A
SRX802077.79.dc.fa..contig_29718_41	0.444685	1	COG0076	198.2	E	Amino acid transport and metabolism	decarboxylase	Pyridoxal_deC	46.5	Pyridoxal-dependent decarboxylase conserved domain	#N/A
SRX802077.79.dc.fa..contig_9075_12	0.113912	1	COG1190	731.7	J	Translation, ribosomal structure and biogenesis	lysyl-trna synthetase	tRNA-synt_2	264.6	tRNA synthetases class II (D, K and N)	#N/A
GVMAG-M-3300020187-69.fna..Ga0206130_10022303_1	1.38598	3	COG1552	190.2	J	Translation, ribosomal structure and biogenesis	Ribosomal protein	ubiquitin	113	Ubiquitin family	#N/A
GVMAG-M-3300020187-69.fna..Ga0206130_10002413_14	0.253316	1	no_annot	no_annot	no_annot	no_annot	no_annot	no_annot	no_annot	no_annot	#N/A
GVMAG-M-3300000117-10.fna..DelMOWin2010_c10000035_9	0.360673	1	no_annot	no_annot	no_annot	no_annot	no_annot	no_annot	no_annot	no_annot	#N/A
GVMAG-M-3300009149-7.fna..Ga0114918_10009615_11	0.225121	1	COG0209	634	F	Nucleotide transport and metabolism	Provides the precursors necessary for DNA synthesis. Catalyzes the biosynthesis of deoxyribonucleotides from the corresponding ribonucleotides (By similarity)	Ribonuc_red_lgC	564.3	Ribonucleotide reductase, barrel domain	#N/A
GVMAG-M-3300009467-15.fna..Ga0115565_10007893_9	1.40393	1	COG0526	32.7	O	Post-translational modification, protein turnover, and chaperones	Thioredoxin	Thioredoxin	51.3	Thioredoxin	#N/A
GVMAG-M-3300022925-12.fna..Ga0255773_10007490_11	1.27145	2	no_annot	no_annot	no_annot	no_annot	no_annot	no_annot	no_annot	no_annot	#N/A
GVMAG-M-3300027833-42.fna..Ga0209092_10000547_14	0.147314	1	ENOG410Z0G4	212	O	Post-translational modification, protein turnover, and chaperones	PPIases accelerate the folding of proteins (By similarity)	Pro_isomerase	145.7	Cyclophilin type peptidyl-prolyl cis-trans isomerase/CLD	#N/A
GVMAG-M-3300017971-33.fna..Ga0180438_10002823_26	1.68692	2	COG2236	97.9	S	Function unknown	phosphoribosyltransferase	Pribosyltran	49.4	Phosphoribosyl transferase domain	#N/A
GVMAG-M-3300027833-42.fna..Ga0209092_10000363_28	11.9378	5	no_annot	no_annot	no_annot	no_annot	no_annot	no_annot	no_annot	no_annot	#N/A
GVMAG-M-3300020185-49.fna..Ga0206131_10000571_40	2.28864	8	no_annot	no_annot	no_annot	no_annot	no_annot	no_annot	no_annot	no_annot	#N/A
ERX555967.111.dc.fa..contig_40950_58	2.13468	6	no_annot	no_annot	no_annot	no_annot	no_annot	no_annot	no_annot	no_annot	#N/A
GVMAG-M-3300023087-9.fna..Ga0255774_10000473_46	0.126854	1	ENOG410XZJS	81.6	S	Function unknown	Patatin-like phospholipase	Patatin	69.2	Patatin-like phospholipase	#N/A
GVMAG-M-3300023087-9.fna..Ga0255774_10007478_2	3.47287	8	ENOG410XZJS	81.6	S	Function unknown	Patatin-like phospholipase	Patatin	69.2	Patatin-like phospholipase	#N/A
GVMAG-M-3300021959-33.fna..Ga0222716_10003603_11	0.322329	1	COG0553	267.5	L	Replication, recombination and repair	helicase	SNF2_N	124	SNF2 family N-terminal domain	#N/A
SRX802143.100.dc.fa..contig_59986_11	1.35923	5	ENOG410ZIW7	182.2	S	Function unknown	Flavin containing amine oxidoreductase	Amino_oxidase	53.8	Flavin containing amine oxidoreductase	#N/A
ERX552270.94.dc.fa..contig_17938_24	0.103038	1	ENOG410XPXE	36.9	T	Signal transduction mechanisms	Phospholipase C gamma	PI-PLC-X	35.9	Phosphatidylinositol-specific phospholipase C, X domain	#N/A
GVMAG-M-3300005613-29.fna..Ga0074649_1000918_25	0.0458007	1	COG0086	580.9	K	Transcription	DNA-dependent RNA polymerase catalyzes the transcription of DNA into RNA using the four ribonucleoside triphosphates as substrates (By similarity)	RNA_pol_Rpb1_5	240.2	RNA polymerase Rpb1, domain 5	#N/A
GVMAG-S-ERX555917-73.fna..ERX555917_contig_113_69	0.147619	2	COG4581	290.2	L	Replication, recombination and repair	helicase	DSHCT	51.5	DSHCT (NUC185) domain	#N/A
GCA_001399285.1_ViralProj298920..KP874736.1_129	9.63049	7	no_annot	no_annot	no_annot	no_annot	no_annot	no_annot	no_annot	no_annot	#N/A
GVMAG-M-3300017773-1.fna..Ga0181386_1000556_23	5.65827	6	no_annot	no_annot	no_annot	no_annot	no_annot	no_annot	no_annot	no_annot	#N/A
GCA_003225975.1_ASM322597v1..JF974316.1_170	11.0306	8	no_annot	no_annot	no_annot	no_annot	no_annot	no_annot	no_annot	no_annot	#N/A
ERX552336.34.dc.fa..contig_8044_29	12.3216	11	no_annot	no_annot	no_annot	no_annot	no_annot	no_annot	no_annot	no_annot	#N/A
ERX556040.51.dc.fa..contig_10263_14	0.373446	1	no_annot	no_annot	no_annot	no_annot	no_annot	no_annot	no_annot	no_annot	#N/A
ERX552270.97.dc.fa..contig_25063_11	0.278898	5	no_annot	no_annot	no_annot	no_annot	no_annot	no_annot	no_annot	no_annot	#N/A
GVMAG-M-3300023087-13.fna..Ga0255774_10004236_4	1.1476	1	no_annot	no_annot	no_annot	no_annot	no_annot	no_annot	no_annot	no_annot	#N/A
GVMAG-M-3300021185-39.fna..Ga0206682_10002405_13	0.451932	5	no_annot	no_annot	no_annot	no_annot	no_annot	no_annot	no_annot	no_annot	#N/A
GVMAG-M-3300022905-7.fna..Ga0255756_1003913_20	3.01971	1	no_annot	no_annot	no_annot	no_annot	no_annot	no_annot	no_annot	no_annot	#N/A
ERX556034.38.dc.fa..contig_26555_46	0.269831	1	ENOG4111V1D	107.2	S	Function unknown	NA	PDDEXK_3	102.8	PD-(D/E)XK nuclease superfamily	#N/A
GVMAG-M-3300025652-16.fna..Ga0208134_1000001_158	0.184782	1	ENOG4111V1D	107.2	S	Function unknown	NA	PDDEXK_3	102.8	PD-(D/E)XK nuclease superfamily	#N/A
GVMAG-M-3300001718-3.fna..JGI24523J20078_1000604_8	0.269831	1	ENOG4111V1D	107.2	S	Function unknown	NA	PDDEXK_3	102.8	PD-(D/E)XK nuclease superfamily	#N/A
ERX552270.94.dc.fa..contig_37518_21	0.176567	1	no_annot	no_annot	no_annot	no_annot	no_annot	no_annot	no_annot	no_annot	#N/A
ERX552270.56.dc.fa..contig_4353_33	10.4926	10	no_annot	no_annot	no_annot	no_annot	no_annot	no_annot	no_annot	no_annot	#N/A
GVMAG-M-3300005613-29.fna..Ga0074649_1003128_6	0.280365	1	no_annot	no_annot	no_annot	no_annot	no_annot	no_annot	no_annot	no_annot	#N/A
ERX555958.4.dc.fa..contig_3545_33	0.0753551	1	no_annot	no_annot	no_annot	no_annot	no_annot	no_annot	no_annot	no_annot	#N/A
GVMAG-M-3300024294-11.fna..Ga0228664_1000305_11	0.846156	3	COG0553	265.2	L	Replication, recombination and repair	helicase	SNF2_N	131.5	SNF2 family N-terminal domain	#N/A
GVMAG-S-3300004097-149.fna..3300004097.a:Ga0055584_100004655_12	1.44784	2	no_annot	no_annot	no_annot	no_annot	no_annot	no_annot	no_annot	no_annot	#N/A
GVMAG-M-3300025138-11.fna..Ga0209634_1000098_2	0.434002	1	no_annot	no_annot	no_annot	no_annot	no_annot	no_annot	no_annot	no_annot	#N/A
ERX943717.70.dc.fa..contig_45068_5	15.0775	11	no_annot	no_annot	no_annot	no_annot	no_annot	no_annot	no_annot	no_annot	#N/A
GVMAG-M-3300017697-11.fna..Ga0180120_10002159_3	0.822203	2	no_annot	no_annot	no_annot	no_annot	no_annot	no_annot	no_annot	no_annot	#N/A
GVMAG-M-3300020187-27.fna..Ga0206130_10000624_34	0.131499	1	no_annot	no_annot	no_annot	no_annot	no_annot	no_annot	no_annot	no_annot	#N/A
GVMAG-M-3300020187-27.fna..Ga0206130_10001854_26	0.111774	1	ENOG410YHQU	34.6	L	Replication, recombination and repair	RAD1 homolog (S. pombe)	PCNA_N	76.3	Proliferating cell nuclear antigen, N-terminal domain	#N/A
ERX552270.97.dc.fa..contig_4680_32	0.0809379	1	ENOG4111S9A	39	S	Function unknown	NA	Peptidase_S74	42.4	Chaperone of endosialidase	#N/A
GVMAG-M-3300020185-69.fna..Ga0206131_10001595_1	1.65069	6	no_annot	no_annot	no_annot	no_annot	no_annot	no_annot	no_annot	no_annot	#N/A
GVMAG-M-3300025890-48.fna..Ga0209631_10000154_21	0.518675	1	no_annot	no_annot	no_annot	no_annot	no_annot	no_annot	no_annot	no_annot	#N/A
GVMAG-M-3300021964-56.fna..Ga0222719_10001118_25	0.285059	1	COG0507	410	L	Replication, recombination and repair	exodeoxyribonuclease v alpha	PIF1	140.9	PIF1-like helicase	#N/A
GVMAG-M-3300027833-42.fna..Ga0209092_10000248_18	2.46961	2	no_annot	no_annot	no_annot	no_annot	no_annot	no_annot	no_annot	no_annot	#N/A
GVMAG-S-405408-30.fna..405408_contig_1590_10	0.525171	1	no_annot	no_annot	no_annot	no_annot	no_annot	no_annot	no_annot	no_annot	#N/A
ERX556034.38.dc.fa..contig_26555_12	1.11791	3	no_annot	no_annot	no_annot	no_annot	no_annot	no_annot	no_annot	no_annot	#N/A
GVMAG-M-3300027833-11.fna..Ga0209092_10000035_73	0.256488	1	no_annot	no_annot	no_annot	no_annot	no_annot	no_annot	no_annot	no_annot	#N/A
ERX555907.107.dc.fa..contig_10606_69	24.7918	15	ENOG410XZJS	78.6	S	Function unknown	Patatin-like phospholipase	Patatin	71.4	Patatin-like phospholipase	#N/A
ERX552336.34.dc.fa..contig_13965_16	4.7639	8	no_annot	no_annot	no_annot	no_annot	no_annot	no_annot	no_annot	no_annot	#N/A
ERX556034.40.dc.fa..contig_6266_5	0.190536	1	no_annot	no_annot	no_annot	no_annot	no_annot	no_annot	no_annot	no_annot	#N/A
GVMAG-M-3300005613-29.fna..Ga0074649_1000318_3	0.62241	1	no_annot	no_annot	no_annot	no_annot	no_annot	no_annot	no_annot	no_annot	#N/A
SRX802075.4.dc.fa..contig_59103_11	0.214609	2	no_annot	no_annot	no_annot	no_annot	no_annot	Capsid_N	78.6	Major capsid protein N-terminus	#N/A
GVMAG-M-3300017971-33.fna..Ga0180438_10013954_2	0.340152	3	COG3378	218.3	S	Function unknown	NA	D5_N	84	D5 N terminal like	#N/A
GVMAG-S-3300004097-149.fna..3300004097.a:Ga0055584_100001838_21	0.757637	2	no_annot	no_annot	no_annot	no_annot	no_annot	no_annot	no_annot	no_annot	#N/A
ERX555965.10.dc.fa..contig_56216_11	0.307892	1	no_annot	no_annot	no_annot	no_annot	no_annot	no_annot	no_annot	no_annot	#N/A
GVMAG-M-3300017971-33.fna..Ga0180438_10002349_9	0.374421	1	no_annot	no_annot	no_annot	no_annot	no_annot	no_annot	no_annot	no_annot	#N/A
GVMAG-S-3300004097-149.fna..3300004097.a:Ga0055584_100022993_1	0.184085	2	COG1796	287.7	L	Replication, recombination and repair	DNA polymerase	DNA_ligase_aden	89	NAD-dependent DNA ligase adenylation domain	#N/A
SRX802143.100.dc.fa..contig_25259_13	0.640596	1	no_annot	no_annot	no_annot	no_annot	no_annot	no_annot	no_annot	no_annot	#N/A
SRX802143.64.dc.fa..contig_92877_13	13.7768	8	ENOG4111JAT	171.7	U	Intracellular trafficking, secretion, and vesicular transport	Microtubule-associated protein 1 light chain 3	Atg8	141.7	Autophagy protein Atg8 ubiquitin like	#N/A
GCA_000906035.1_ViralProj195482..HQ632826.1_188	0.698594	1	no_annot	no_annot	no_annot	no_annot	no_annot	no_annot	no_annot	no_annot	#N/A
GVMAG-S-3300000117-106.fna..3300000117.a:DelMOWin2010_c10003662_5	1.52604	1	no_annot	no_annot	no_annot	no_annot	no_annot	no_annot	no_annot	no_annot	#N/A
GCA_000906035.1_ViralProj195482..HQ632826.1_67	1.10731	1	no_annot	no_annot	no_annot	no_annot	no_annot	no_annot	no_annot	no_annot	#N/A
GVMAG-M-3300024252-29.fna..Ga0233435_1000083_121	1.13416	2	no_annot	no_annot	no_annot	no_annot	no_annot	no_annot	no_annot	no_annot	#N/A
GVMAG-M-3300017971-33.fna..Ga0180438_10010603_7	0.408292	1	ENOG410ZC7C	44.6	S	Function unknown	dolichyl pyrophosphate phosphatase 1	PAP2	51.7	PAP2 superfamily	#N/A
GVMAG-M-3300008012-2.fna..Ga0075480_10000081_34	1.18179	1	no_annot	no_annot	no_annot	no_annot	no_annot	no_annot	no_annot	no_annot	#N/A
GVMAG-M-3300017971-33.fna..Ga0180438_10001789_11	0.0830618	1	COG2319	28.8	S	Function unknown	wd repeat	no_annot	no_annot	no_annot	#N/A
GVMAG-M-3300020178-21.fna..Ga0181599_1000237_57	1.3415	3	COG3555	56.2	O	Post-translational modification, protein turnover, and chaperones	beta-hydroxylase	Asp_Arg_Hydrox	56.8	Aspartyl/Asparaginyl beta-hydroxylase	#N/A
SRX802073.61.dc.fa..contig_20756_34	0.294953	2	no_annot	no_annot	no_annot	no_annot	no_annot	no_annot	no_annot	no_annot	#N/A
GCA_001399245.1_ViralProj298907..KT820662.1_26	0.0795243	1	ENOG4111NT7	156.5	S	Function unknown	NA	no_annot	no_annot	no_annot	#N/A
GVMAG-M-3300021958-32.fna..Ga0222718_10000264_38	0.333667	2	ENOG410ZVME	172.6	M	Cell wall/membrane/envelope biogenesis	Glycosyl transferase, family 2	Glycos_transf_2	68	Glycosyl transferase family 2	#N/A
GVMAG-M-3300009434-15.fna..Ga0115562_1001207_3	0.0501116	1	COG0086	1220.2	K	Transcription	DNA-dependent RNA polymerase catalyzes the transcription of DNA into RNA using the four ribonucleoside triphosphates as substrates (By similarity)	RNA_pol_Rpb1_5	292.6	RNA polymerase Rpb1, domain 5	#N/A
GVMAG-M-3300021185-41.fna..Ga0206682_10006413_11	0.176615	1	no_annot	no_annot	no_annot	no_annot	no_annot	no_annot	no_annot	no_annot	#N/A
ERX555987.14.dc.fa..contig_19893_26	0.561047	1	no_annot	no_annot	no_annot	no_annot	no_annot	no_annot	no_annot	no_annot	#N/A
GVMAG-M-3300022925-12.fna..Ga0255773_10013041_9	2.80721	4	no_annot	no_annot	no_annot	no_annot	no_annot	no_annot	no_annot	no_annot	#N/A
GCA_000889515.1_ViralProj61009..HM004432.1_143	1.97504	3	no_annot	no_annot	no_annot	no_annot	no_annot	no_annot	no_annot	no_annot	#N/A
GCA_000906035.1_ViralProj195482..HQ632826.1_117	3.55974	5	no_annot	no_annot	no_annot	no_annot	no_annot	no_annot	no_annot	no_annot	#N/A
GVMAG-S-ERX556003-78.fna..ERX556003_contig_51_26	3.93558	5	no_annot	no_annot	no_annot	no_annot	no_annot	no_annot	no_annot	no_annot	#N/A
GVMAG-M-3300022925-12.fna..Ga0255773_10011707_4	1.39345	1	no_annot	no_annot	no_annot	no_annot	no_annot	no_annot	no_annot	no_annot	#N/A
GVMAG-S-3300004097-149.fna..3300004097.a:Ga0055584_100029331_4	0.0555952	1	COG0557	193.6	K	Transcription	3'-5' exoribonuclease that releases 5'-nucleoside monophosphates and is involved in maturation of structured RNAs (By similarity)	RNB	123.9	RNB domain	#N/A
GVMAG-M-3300017971-33.fna..Ga0180438_10033953_7	1.20007	2	no_annot	no_annot	no_annot	no_annot	no_annot	no_annot	no_annot	no_annot	#N/A
GVMAG-S-ERX555913-34.fna..ERX555913_contig_6445_6	0.365232	1	COG0470	133	L	Replication, recombination and repair	DNA polymerase III subunit delta'	AAA	45.6	ATPase family associated with various cellular activities (AAA)	#N/A
ERX552270.94.dc.fa..contig_37518_38	0.107761	1	no_annot	no_annot	no_annot	no_annot	no_annot	no_annot	no_annot	no_annot	#N/A
GVMAG-M-3300023108-6.fna..Ga0255784_10000830_23	0.0986908	1	no_annot	no_annot	no_annot	no_annot	no_annot	no_annot	no_annot	no_annot	#N/A
GVMAG-M-3300021958-32.fna..Ga0222718_10000431_54	0.813259	2	no_annot	no_annot	no_annot	no_annot	no_annot	no_annot	no_annot	no_annot	#N/A
GVMAG-M-3300025652-16.fna..Ga0208134_1000001_193	0.217024	1	no_annot	no_annot	no_annot	no_annot	no_annot	Capsid_NCLDV	70.1	Large eukaryotic DNA virus major capsid protein	#N/A
GCA_003051645.1_ASM305164v1..HM004430.1_40	2.52104	3	no_annot	no_annot	no_annot	no_annot	no_annot	no_annot	no_annot	no_annot	#N/A
GVMAG-M-3300022925-12.fna..Ga0255773_10003082_25	4.64227	6	no_annot	no_annot	no_annot	no_annot	no_annot	no_annot	no_annot	no_annot	#N/A
GCA_000889515.1_ViralProj61009..HM004432.1_40	2.83597	3	no_annot	no_annot	no_annot	no_annot	no_annot	no_annot	no_annot	no_annot	#N/A
GVMAG-S-1074264-73.fna..1074264_contig_3793_3	1.67046	2	no_annot	no_annot	no_annot	no_annot	no_annot	no_annot	no_annot	no_annot	#N/A
GVMAG-S-405408-30.fna..405408_contig_2297_7	2.84214	3	no_annot	no_annot	no_annot	no_annot	no_annot	no_annot	no_annot	no_annot	#N/A
SRX802143.100.dc.fa..contig_17601_45	1.85739	4	no_annot	no_annot	no_annot	no_annot	no_annot	no_annot	no_annot	no_annot	#N/A
SRX802143.100.dc.fa..contig_20045_14	6.29292	7	no_annot	no_annot	no_annot	no_annot	no_annot	no_annot	no_annot	no_annot	#N/A
ERX555987.14.dc.fa..contig_4822_23	3.31275	5	no_annot	no_annot	no_annot	no_annot	no_annot	no_annot	no_annot	no_annot	#N/A
GVMAG-S-ERX556005-85.fna..ERX556005_contig_141_28	16.5942	11	no_annot	no_annot	no_annot	no_annot	no_annot	no_annot	no_annot	no_annot	#N/A
GVMAG-M-3300020187-94.fna..Ga0206130_10015552_10	0.221236	1	COG5243	62.9	O	Post-translational modification, protein turnover, and chaperones	zinc ion binding	zf-RING_2	36.5	Ring finger domain	#N/A
ERX555913.6.dc.fa..contig_6631_19	0.771039	1	COG0692	230.3	L	Replication, recombination and repair	Excises uracil residues from the DNA which can arise as a result of misincorporation of dUMP residues by DNA polymerase or due to deamination of cytosine (By similarity)	UDG	71.9	Uracil DNA glycosylase superfamily	#N/A
GVMAG-M-3300020187-94.fna..Ga0206130_10000421_69	34.4005	14	COG5531	62.7	B	Chromatin structure and dynamics	SWI SNF related, matrix associated, actin dependent regulator of chromatin, subfamily d, member	SWIB	69.8	SWIB/MDM2 domain	#N/A
GVMAG-M-3300021959-33.fna..Ga0222716_10002496_3	0.718076	1	no_annot	no_annot	no_annot	no_annot	no_annot	no_annot	no_annot	no_annot	#N/A
GVMAG-M-3300020185-69.fna..Ga0206131_10001595_19	2.22663	4	no_annot	no_annot	no_annot	no_annot	no_annot	no_annot	no_annot	no_annot	#N/A
ERX556040.51.dc.fa..contig_17702_3	2.47015	2	no_annot	no_annot	no_annot	no_annot	no_annot	no_annot	no_annot	no_annot	#N/A
GVMAG-S-3300013195-8.fna..3300013195.a:Ga0116815_1000265_1	11.4756	6	no_annot	no_annot	no_annot	no_annot	no_annot	no_annot	no_annot	no_annot	#N/A
ERX552270.97.dc.fa..contig_60225_14	0.450431	1	ENOG411266C	71.5	L	Replication, recombination and repair	structure-specific endonuclease that resolves DNA secondary structures generated during DNA repair and recombination. Has endonuclease activity towards branched DNA substrates, introducing single-strand cuts in duplex DNA close to junctions with ss-DNA	GIY-YIG	49	GIY-YIG catalytic domain	#N/A
GVMAG-M-3300025652-16.fna..Ga0208134_1000001_67	1.8199	2	no_annot	no_annot	no_annot	no_annot	no_annot	no_annot	no_annot	no_annot	#N/A
ERX943717.70.dc.fa..contig_21258_2	4.34734	4	no_annot	no_annot	no_annot	no_annot	no_annot	no_annot	no_annot	no_annot	#N/A
GCA_003051645.1_ASM305164v1..HM004430.1_230	0.116669	1	no_annot	no_annot	no_annot	no_annot	no_annot	no_annot	no_annot	no_annot	#N/A
GVMAG-M-3300020187-27.fna..Ga0206130_10000624_11	0.518741	1	ENOG410YEF4	77.2	S	Function unknown	Patatin-like phospholipase	Patatin	46.1	Patatin-like phospholipase	#N/A
SRX802077.94.dc.fa..contig_13240_126	0.327362	1	COG1403	49.5	V	Defense mechanisms	HNH endonuclease	HNH	41.1	HNH endonuclease	#N/A
ERX552336.34.dc.fa..contig_3595_26	7.09051	7	ENOG4111V1D	105.6	S	Function unknown	NA	PDDEXK_3	103.8	PD-(D/E)XK nuclease superfamily	#N/A
GVMAG-M-3300017971-33.fna..Ga0180438_10007442_5	0.787716	3	ENOG4111F6Q	174.1	L	Replication, recombination and repair	Transposase	OrfB_Zn_ribbon	61.6	Putative transposase DNA-binding domain	#N/A
GVMAG-M-3300020185-69.fna..Ga0206131_10002092_12	0.248302	1	no_annot	no_annot	no_annot	no_annot	no_annot	no_annot	no_annot	no_annot	#N/A
GVMAG-M-3300020185-69.fna..Ga0206131_10003155_6	8.33924	6	no_annot	no_annot	no_annot	no_annot	no_annot	no_annot	no_annot	no_annot	#N/A
GVMAG-M-3300021959-33.fna..Ga0222716_10009632_2	26.6983	10	no_annot	no_annot	no_annot	no_annot	no_annot	no_annot	no_annot	no_annot	#N/A
GVMAG-M-3300024261-37.fna..Ga0233439_10001959_18	2.40522	3	no_annot	no_annot	no_annot	no_annot	no_annot	no_annot	no_annot	no_annot	#N/A
GVMAG-S-3300000117-106.fna..3300000117.a:DelMOWin2010_c10001688_4	0.358315	2	no_annot	no_annot	no_annot	no_annot	no_annot	Rho_N	26.2	Rho termination factor, N-terminal domain	#N/A
GVMAG-M-3300020185-3.fna..Ga0206131_10000600_49	2.41896	4	ENOG410Y4G4	79.1	S	Function unknown	NA	GIY-YIG	39.5	GIY-YIG catalytic domain	#N/A
GVMAG-M-3300017773-1.fna..Ga0181386_1002891_3	0.609381	2	no_annot	no_annot	no_annot	no_annot	no_annot	no_annot	no_annot	no_annot	#N/A
GVMAG-M-3300024329-21.fna..Ga0228631_1001327_3	0.192865	1	no_annot	no_annot	no_annot	no_annot	no_annot	no_annot	no_annot	no_annot	#N/A
GVMAG-M-3300020187-69.fna..Ga0206130_10003777_20	0.068504	1	no_annot	no_annot	no_annot	no_annot	no_annot	no_annot	no_annot	no_annot	#N/A
GVMAG-M-3300023108-6.fna..Ga0255784_10002961_3	0.247987	2	no_annot	no_annot	no_annot	no_annot	no_annot	Capsid_N	75.2	Major capsid protein N-terminus	#N/A
GVMAG-M-3300021185-19.fna..Ga0206682_10015736_1	0.611842	3	COG0553	47.4	L	Replication, recombination and repair	helicase	ResIII	32	Type III restriction enzyme, res subunit	#N/A
GVMAG-M-3300005613-29.fna..Ga0074649_1002832_14	0.174922	1	COG0827	53.9	L	Replication, recombination and repair	DNA Methylase	Eco57I	28.3	Eco57I restriction-modification methylase	#N/A
GCA_001399245.1_ViralProj298907..KT820662.1_64	0.18721	1	no_annot	no_annot	no_annot	no_annot	no_annot	no_annot	no_annot	no_annot	#N/A
GCA_001399245.1_ViralProj298907..KT820662.1_402	1.52502	3	no_annot	no_annot	no_annot	no_annot	no_annot	no_annot	no_annot	no_annot	#N/A
GVMAG-S-ERX555915-91.fna..ERX555915_contig_4846_7	0.368783	2	no_annot	no_annot	no_annot	no_annot	no_annot	no_annot	no_annot	no_annot	#N/A
GVMAG-M-3300024252-27.fna..Ga0233435_1001787_3	0.995502	3	no_annot	no_annot	no_annot	no_annot	no_annot	no_annot	no_annot	no_annot	#N/A
ERX555958.4.dc.fa..contig_90_64	0.154848	1	COG1754	562.1	L	Replication, recombination and repair	Releases the supercoiling and torsional tension of DNA, which is introduced during the DNA replication and transcription, by transiently cleaving and rejoining one strand of the DNA duplex. Introduces a single-strand break via transesterification at a target site in duplex DNA. The scissile phosphodiester is attacked by the catalytic tyrosine of the enzyme, resulting in the formation of a DNA-(5'…	Topoisom_bac	315.1	DNA topoisomerase	#N/A
GVMAG-M-3300021964-56.fna..Ga0222719_10003061_8	0.0607822	1	no_annot	no_annot	no_annot	no_annot	no_annot	no_annot	no_annot	no_annot	#N/A
GVMAG-M-3300021185-6.fna..Ga0206682_10013476_7	0.337769	1	COG0085	830.4	K	Transcription	DNA-dependent RNA polymerase catalyzes the transcription of DNA into RNA using the four ribonucleoside triphosphates as substrates (By similarity)	RNA_pol_Rpb2_6	337	RNA polymerase Rpb2, domain 6	#N/A
GVMAG-S-ERX555913-34.fna..ERX555913_contig_6842_5	0.452594	1	ENOG410ZH1N	33.6	T	Signal transduction mechanisms	Ribosomal protein S6	Pkinase	36.6	Protein kinase domain	#N/A
GVMAG-M-3300020185-39.fna..Ga0206131_10008411_10	0.599734	1	no_annot	no_annot	no_annot	no_annot	no_annot	no_annot	no_annot	no_annot	#N/A
SRX802073.61.dc.fa..contig_4569_5	0.196721	1	COG0208	399.9	F	Nucleotide transport and metabolism	Provides the precursors necessary for DNA synthesis. Catalyzes the biosynthesis of deoxyribonucleotides from the corresponding ribonucleotides (By similarity)	Ribonuc_red_sm	364.3	Ribonucleotide reductase, small chain	#N/A
SRX802143.100.dc.fa..contig_27402_36	3.84603	6	no_annot	no_annot	no_annot	no_annot	no_annot	no_annot	no_annot	no_annot	#N/A
SRX802143.100.dc.fa..contig_13948_26	0.575008	2	no_annot	no_annot	no_annot	no_annot	no_annot	no_annot	no_annot	no_annot	#N/A
ERX555967.111.dc.fa..contig_40950_6	0.234683	2	no_annot	no_annot	no_annot	no_annot	no_annot	Pkinase_Tyr	22.8	Protein tyrosine kinase	#N/A
GVMAG-M-3300021958-32.fna..Ga0222718_10000243_36	0.185595	1	no_annot	no_annot	no_annot	no_annot	no_annot	no_annot	no_annot	no_annot	#N/A
ERX555907.107.dc.fa..contig_29290_18	7.49015	11	no_annot	no_annot	no_annot	no_annot	no_annot	no_annot	no_annot	no_annot	#N/A
ERX555965.10.dc.fa..contig_71227_10	0.545296	2	no_annot	no_annot	no_annot	no_annot	no_annot	no_annot	no_annot	no_annot	#N/A
GCA_010974655.1_ASM1097465v1..HQ634145.1_417	0.191314	1	no_annot	no_annot	no_annot	no_annot	no_annot	no_annot	no_annot	no_annot	#N/A
GVMAG-M-3300024230-8.fna..Ga0228638_1000267_23	0.436933	2	COG5053	93.1	J	Translation, ribosomal structure and biogenesis	eukaryotic translation initiation factor	IF4E	93.5	Eukaryotic initiation factor 4E	#N/A
ERX943717.70.dc.fa..contig_13034_15	110.895	15	no_annot	no_annot	no_annot	no_annot	no_annot	no_annot	no_annot	no_annot	#N/A
ChoanoV_1.fasta..ENA_MK250085_MK250085.1_256	0.185265	1	ENOG41115NR	45.6	O	Post-translational modification, protein turnover, and chaperones	Thioredoxin	Thioredoxin	64.7	Thioredoxin	#N/A
ChoanoV_1.fasta..ENA_MK250085_MK250085.1_54	1.45321	5	no_annot	no_annot	no_annot	no_annot	no_annot	no_annot	no_annot	no_annot	#N/A
GVMAG-M-3300017971-33.fna..Ga0180438_10004202_23	1.43351	3	no_annot	no_annot	no_annot	no_annot	no_annot	no_annot	no_annot	no_annot	#N/A
GCA_003225975.1_ASM322597v1..JF974316.1_203	2.11818	3	COG0592	48.9	L	Replication, recombination and repair	DNA polymerase processivity factor activity	PCNA_C	63.8	Proliferating cell nuclear antigen, C-terminal domain	#N/A
GVMAG-M-3300025652-16.fna..Ga0208134_1000001_132	1.56939	2	no_annot	no_annot	no_annot	no_annot	no_annot	no_annot	no_annot	no_annot	#N/A
ERX556040.51.dc.fa..contig_17702_28	0.648344	1	no_annot	no_annot	no_annot	no_annot	no_annot	DUF45	22.6	Protein of unknown function DUF45	#N/A
ERX552336.34.dc.fa..contig_13965_7	0.316507	1	no_annot	no_annot	no_annot	no_annot	no_annot	no_annot	no_annot	no_annot	#N/A
GVMAG-M-3300020185-69.fna..Ga0206131_10001595_5	0.103454	1	COG0258	114.2	L	Replication, recombination and repair	Structure-specific nuclease with 5'-flap endonuclease and 5'-3' exonuclease activities involved in DNA replication and repair. During DNA replication, cleaves the 5'-overhanging flap structure that is generated by displacement synthesis when DNA polymerase encounters the 5'-end of a downstream Okazaki fragment. It enters the flap from the 5'-end and then tracks to cleave the flap base, leaving a …	XPG_I	68.9	XPG I-region	#N/A
GVMAG-M-3300021959-33.fna..Ga0222716_10006895_5	0.103454	1	COG0258	114.2	L	Replication, recombination and repair	Structure-specific nuclease with 5'-flap endonuclease and 5'-3' exonuclease activities involved in DNA replication and repair. During DNA replication, cleaves the 5'-overhanging flap structure that is generated by displacement synthesis when DNA polymerase encounters the 5'-end of a downstream Okazaki fragment. It enters the flap from the 5'-end and then tracks to cleave the flap base, leaving a …	XPG_I	68.9	XPG I-region	#N/A
GVMAG-S-ERX556054-45.fna..ERX556054_contig_5522_3	0.076904	1	no_annot	no_annot	no_annot	no_annot	no_annot	no_annot	no_annot	no_annot	#N/A
GVMAG-M-3300022925-12.fna..Ga0255773_10007851_7	1.01806	2	no_annot	no_annot	no_annot	no_annot	no_annot	no_annot	no_annot	no_annot	#N/A
GCA_003051645.1_ASM305164v1..HM004430.1_22	0.575986	1	no_annot	no_annot	no_annot	no_annot	no_annot	no_annot	no_annot	no_annot	#N/A
GVMAG-S-ERX555976-100.fna..ERX555976_contig_3454_2	0.283056	1	COG1023	88.8	G	Carbohydrate transport and metabolism	6-phosphogluconate dehydrogenase	6PGD	53.3	6-phosphogluconate dehydrogenase, C-terminal domain	#N/A
SRX802077.94.dc.fa..contig_48818_36	0.373993	2	ENOG410ZIAY	78.3	M	Cell wall/membrane/envelope biogenesis	NA	Glycos_transf_2	23.7	Glycosyl transferase family 2	#N/A
GVMAG-M-3300017773-1.fna..Ga0181386_1003142_11	0.900717	1	ENOG4111GB6	137.8	S	Function unknown	NA	no_annot	no_annot	no_annot	#N/A
ERX552270.106.dc.fa..contig_20089_10	0.630821	1	ENOG4111UWC	36.9	S	Function unknown	zinc finger	zf-AN1	34.1	AN1-like Zinc finger	#N/A
GVMAG-M-3300021185-41.fna..Ga0206682_10005258_1	0.0786793	1	no_annot	no_annot	no_annot	no_annot	no_annot	no_annot	no_annot	no_annot	#N/A
ERX552333.20.dc.fa..contig_1920_26	0.40948	1	ENOG4111M08	139.2	S	Function unknown	YqaJ-like viral recombinase domain	YqaJ	90.9	YqaJ-like viral recombinase domain	#N/A
SRX802143.100.dc.fa..contig_59986_9	4.42211	4	ENOG410XNPA	42.5	S	Function unknown	protein ubiquitination	zf-C3HC4_3	43.4	Zinc finger, C3HC4 type (RING finger)	#N/A
GVMAG-M-3300024329-21.fna..Ga0228631_1005206_5	0.983655	1	no_annot	no_annot	no_annot	no_annot	no_annot	no_annot	no_annot	no_annot	#N/A
GVMAG-M-3300017971-33.fna..Ga0180438_10012741_7	0.833653	1	COG5531	49.1	B	Chromatin structure and dynamics	SWI SNF related, matrix associated, actin dependent regulator of chromatin, subfamily d, member	SWIB	54.7	SWIB/MDM2 domain	#N/A
GVMAG-M-3300020185-69.fna..Ga0206131_10002092_3	0.26836	1	ENOG4111KZZ	121.7	L	Replication, recombination and repair	exonuclease rnase t and DNA polymerase iii	RNase_T	39.3	Exonuclease	#N/A
GVMAG-M-3300021959-33.fna..Ga0222716_10007483_7	0.47431	1	ENOG4111KZZ	121.7	L	Replication, recombination and repair	exonuclease rnase t and DNA polymerase iii	RNase_T	39.3	Exonuclease	#N/A
GVMAG-M-3300020185-69.fna..Ga0206131_10013064_2	0.892629	2	no_annot	no_annot	no_annot	no_annot	no_annot	no_annot	no_annot	no_annot	#N/A
SRX802143.100.dc.fa..contig_18010_19	8.75907	4	no_annot	no_annot	no_annot	no_annot	no_annot	no_annot	no_annot	no_annot	#N/A
GVMAG-S-1037377-112.fna..1037377_contig_4785_9	0.752915	1	no_annot	no_annot	no_annot	no_annot	no_annot	no_annot	no_annot	no_annot	#N/A
GVMAG-M-3300020185-49.fna..Ga0206131_10000238_45	0.74419	1	COG1758	62.6	K	Transcription	Promotes RNA polymerase assembly. Latches the N- and C- terminal regions of the beta' subunit thereby facilitating its interaction with the beta and alpha subunits (By similarity)	RNA_pol_Rpb6	24.7	RNA polymerase Rpb6	#N/A
GVMAG-M-3300020185-49.fna..Ga0206131_10001272_16	0.560089	1	no_annot	no_annot	no_annot	no_annot	no_annot	MC1	18.7	Non-histone chromosomal protein MC1	#N/A
ERX552336.34.dc.fa..contig_8044_4	2.9435	3	no_annot	no_annot	no_annot	no_annot	no_annot	no_annot	no_annot	no_annot	#N/A
GVMAG-M-3300017697-11.fna..Ga0180120_10000477_8	0.354799	1	COG1278	39.4	K	Transcription	Cold shock protein	CSD	38.7	'Cold-shock' DNA-binding domain	#N/A
SRX802077.79.dc.fa..contig_22325_16	0.0843765	1	ENOG410XUCG	92.8	S	Function unknown	Ankyrin Repeat	Ank_2	90.6	Ankyrin repeats (3 copies)	#N/A
GVMAG-M-3300017971-33.fna..Ga0180438_10016695_6	0.316314	3	no_annot	no_annot	no_annot	no_annot	no_annot	no_annot	no_annot	no_annot	#N/A
GVMAG-S-1040241-131.fna..1040241_contig_3617_18	0.440384	1	no_annot	no_annot	no_annot	no_annot	no_annot	no_annot	no_annot	no_annot	#N/A
SRX802143.100.dc.fa..contig_13948_24	0.667032	3	COG0484	95.5	O	Post-translational modification, protein turnover, and chaperones	ATP binding to DnaK triggers the release of the substrate protein, thus completing the reaction cycle. Several rounds of ATP-dependent interactions between DnaJ, DnaK and GrpE are required for fully efficient folding. Also involved, together with DnaK and GrpE, in the DNA replication of plasmids through activation of initiation proteins (By similarity)	DnaJ	73.7	DnaJ domain	#N/A
GVMAG-S-ERX555976-100.fna..ERX555976_contig_7678_3	0.299678	1	no_annot	no_annot	no_annot	no_annot	no_annot	no_annot	no_annot	no_annot	#N/A
GVMAG-S-ERX555976-100.fna..ERX555976_contig_11540_4	0.259026	1	ENOG4111ZQ3	70.4	S	Function unknown	NA	no_annot	no_annot	no_annot	#N/A
ERX555987.14.dc.fa..contig_19893_18	1.49673	1	ENOG4111ZQ3	70.4	S	Function unknown	NA	no_annot	no_annot	no_annot	#N/A
GVMAG-S-ERX555927-67.fna..ERX555927_contig_1981_11	1.62264	5	ENOG4111ZQ3	70.4	S	Function unknown	NA	no_annot	no_annot	no_annot	#N/A
GCA_000889515.1_ViralProj61009..HM004432.1_151	2.00551	4	ENOG4111ZQ3	70.4	S	Function unknown	NA	no_annot	no_annot	no_annot	#N/A
GCA_003051645.1_ASM305164v1..HM004430.1_158	0.488724	2	ENOG4111ZQ3	70.4	S	Function unknown	NA	no_annot	no_annot	no_annot	#N/A
GVMAG-S-3300006565-14.fna..3300006565.a:Ga0100228_1027363_7	1.92648	4	ENOG4111ZQ3	70.4	S	Function unknown	NA	no_annot	no_annot	no_annot	#N/A
GVMAG-M-3300026187-2.fna..Ga0209929_1001887_9	1.97889	5	ENOG4111ZQ3	70.4	S	Function unknown	NA	no_annot	no_annot	no_annot	#N/A
mPacV_611.fasta..MN448289.1_198	0.0628274	1	COG0086	1106.3	K	Transcription	DNA-dependent RNA polymerase catalyzes the transcription of DNA into RNA using the four ribonucleoside triphosphates as substrates (By similarity)	RNA_pol_Rpb1_5	265.8	RNA polymerase Rpb1, domain 5	#N/A
ERX552270.94.dc.fa..contig_14022_1	0.196118	1	no_annot	no_annot	no_annot	no_annot	no_annot	no_annot	no_annot	no_annot	#N/A
GVMAG-M-3300009193-33.fna..Ga0115551_1002205_9	0.174709	1	no_annot	no_annot	no_annot	no_annot	no_annot	no_annot	no_annot	no_annot	#N/A
ERX552270.94.dc.fa..contig_37518_16	0.340735	1	ENOG410YRXX	178.7	L	Replication, recombination and repair	type II DNA	no_annot	no_annot	no_annot	#N/A
GVMAG-M-3300025880-17.fna..Ga0209534_10007230_2	0.552857	1	COG0174	31.3	E	Amino acid transport and metabolism	glutamine synthetase	no_annot	no_annot	no_annot	#N/A
GVMAG-M-3300023087-13.fna..Ga0255774_10000023_144	0.305762	1	no_annot	no_annot	no_annot	no_annot	no_annot	no_annot	no_annot	no_annot	#N/A
mPacV_611.fasta..MN448290.1_58	0.387798	2	no_annot	no_annot	no_annot	no_annot	no_annot	no_annot	no_annot	no_annot	#N/A
[truncated: 11,941 more rows]
